# Supplementary material for: Genetic architecture of cardiometabolic risks in people living with HIV
Source: BMC Med. 2020 Oct 28;18:288. doi: 10.1186/s12916-020-01762-z (PMC7592520; doi:10.1186/s12916-020-01762-z)
Supplement: Supplementary file 2 — Additional file 2: Table S4. List of variants significantly associated with lipid levels in European Americans in the CNICS HIV cohort (p < E-5) and in Willer et al. [31] (p < 0.05). [file 12916_2020_1762_MOESM2_ESM.xlsx]

## Sheet: HDL EA
Supplementary Table S4: List of variants significantly associated with HDL levels in European Americans in the CNICS HIV cohort (p<E-5) and in Willer et al [31] (p<0.05).
Highlighted are association at p<5E-8 in CNICS.
variant_id	beta.hiv	beta_se.hiv	pvalue.hiv	trait_id	rsid	beta.willer	beta_se.willer	pvalue.willer	location	gene_symbol
15:58674051:G:A	0.123844	0.0272368	5.65e-06	HDL	rs62001736	0.111	0.0052	2.34e-86	intergenic	AQP9(dist=195941),LIPC(dist=50124)
15:58674695:G:C	0.123941	0.0272745	5.73e-06	HDL	rs4775041	0.1024	0.0038	4.92e-147	intergenic	AQP9(dist=196585),LIPC(dist=49480)
15:58731153:G:C	-0.132719	0.029193	5.67e-06	HDL	rs261342	0.1069	0.006	1.47e-68	ncRNA_intronic	LIPC-AS1
16:56985139:A:G	0.178267	0.0242659	2.59e-13	HDL	rs9989419	0.1473	0.0036	1e-307	intergenic	HERPUD1(dist=7346),CETP(dist=10696)
16:56985156:A:G	0.174213	0.0248862	3.12e-12	HDL	rs193695	0.1415	0.0051	2.32e-145	intergenic	HERPUD1(dist=7363),CETP(dist=10679)
16:56985514:G:A	0.191685	0.0260403	2.33e-13	HDL	rs72786786	0.2174	0.0051	1e-307	intergenic	HERPUD1(dist=7721),CETP(dist=10321)
16:56985555:A:G	0.202489	0.0288898	2.94e-12	HDL	rs12448528	0.1988	0.0048	1e-307	intergenic	HERPUD1(dist=7762),CETP(dist=10280)
16:56987015:C:T	0.231497	0.0257312	3.97e-19	HDL	rs12446515	0.2506	0.0051	1e-307	intergenic	HERPUD1(dist=9222),CETP(dist=8820)
16:56987369:T:C	0.232227	0.0256755	2.59e-19	HDL	rs56156922	0.2497	0.0051	1e-307	intergenic	HERPUD1(dist=9576),CETP(dist=8466)
16:56988044:C:T	0.223044	0.0255874	4.59e-18	HDL	rs173539	0.2386	0.0038	1e-307	intergenic	HERPUD1(dist=10251),CETP(dist=7791)
16:56989590:C:T	0.228774	0.0257216	9.82e-19	HDL	rs247616	0.243	0.0038	1e-307	intergenic	HERPUD1(dist=11797),CETP(dist=6245)
16:56990716:C:A	0.228833	0.0257393	1.02e-18	HDL	rs247617	0.2528	0.005	1e-307	intergenic	HERPUD1(dist=12923),CETP(dist=5119)
16:56991363:C:T	0.226956	0.0257241	1.84e-18	HDL	rs183130	0.2508	0.0051	1e-307	intergenic	HERPUD1(dist=13570),CETP(dist=4472)
16:56993025:G:T	-0.128008	0.0266415	1.62e-06	HDL	rs12920974	-0.1341	0.0052	3.04e-124	intergenic	HERPUD1(dist=15232),CETP(dist=2810)
16:56993161:G:A	0.220241	0.0259437	3.19e-17	HDL	rs12149545	0.2527	0.0054	1e-307	intergenic	HERPUD1(dist=15368),CETP(dist=2674)
16:56993211:T:C	-0.172729	0.0303329	1.35e-08	HDL	rs12708967	-0.1939	0.0047	1e-307	intergenic	HERPUD1(dist=15418),CETP(dist=2624)
16:56993324:C:A	0.225806	0.025723	2.7e-18	HDL	rs3764261	0.2412	0.0039	1e-307	intergenic	HERPUD1(dist=15531),CETP(dist=2511)
16:56994528:C:T	0.227393	0.0256678	1.34e-18	HDL	rs17231506	0.2385	0.0044	1e-307	intergenic	HERPUD1(dist=16735),CETP(dist=1307)
16:56995236:C:A	0.184675	0.0241731	2.89e-14	HDL	rs112879910	0.2022	0.0036	1e-307	upstream	CETP(dist=599)
16:56996158:T:C	0.188412	0.0241327	7.95e-15	HDL	rs3816117	0.2057	0.0047	1e-307	intronic	CETP
16:56996211:G:A	0.19327	0.0244528	3.74e-15	HDL	rs711752	0.2005	0.0035	1e-307	intronic	CETP
16:56996649:C:A	0.197852	0.0245279	1.03e-15	HDL	rs34620476	0.208	0.0048	1e-307	intronic	CETP
16:56997233:G:A	-0.19312	0.0274707	2.53e-12	HDL	rs1864163	-0.2247	0.0042	1e-307	intronic	CETP
16:56998572:G:C	-0.135285	0.0274385	8.64e-07	HDL	rs9929488	0.1757	0.0045	1e-307	intronic	CETP
16:56999258:A:C	-0.200617	0.0303984	4.84e-11	HDL	rs7203984	-0.236	0.0046	1e-307	intronic	CETP
16:56999328:C:T	0.19157	0.024502	7.28e-15	HDL	rs11508026	0.1948	0.0051	1e-307	intronic	CETP
16:57000885:G:A	-0.231411	0.0310669	1.22e-13	HDL	rs12720922	-0.2593	0.0062	1e-307	intronic	CETP
16:57000938:G:A	-0.219419	0.0365053	2.07e-09	HDL	rs118146573	-0.2619	0.0074	2.03e-236	intronic	CETP
16:57002663:C:G	0.155456	0.0266971	6.38e-09	HDL	rs9926440	0.1908	0.0063	1.69e-206	intronic	CETP
16:57002732:T:G	0.218224	0.0295981	2.14e-13	HDL	rs9939224	0.2489	0.0072	1.63e-261	intronic	CETP
16:57004889:G:A	0.197743	0.0243138	6.01e-16	HDL	rs7205804	0.2027	0.0035	1e-307	intronic	CETP
16:57005301:C:T	0.199468	0.0243123	3.37e-16	HDL	rs1532625	0.2122	0.0046	1e-307	intronic	CETP
16:57005479:C:A	0.199573	0.0243179	3.3e-16	HDL	rs1532624	0.2037	0.0035	1e-307	intronic	CETP
16:57006378:A:G	-0.225195	0.0314743	1.04e-12	HDL	rs11076175	-0.2537	0.0054	1e-307	intronic	CETP
16:57006590:C:T	-0.237536	0.0313681	4.81e-14	HDL	rs7499892	-0.2531	0.0049	1e-307	intronic	CETP
16:57007451:G:A	0.19283	0.0318835	1.64e-09	HDL	rs289714	0.2143	0.005	1e-307	intronic	CETP
16:57009941:T:C	-0.117125	0.0258722	6.21e-06	HDL	rs289719	-0.1129	0.0039	5.37e-173	intronic	CETP
16:57015091:G:C	-0.293545	0.0534828	4.38e-08	HDL	rs5880	0.3071	0.009	1.37e-233	exonic	CETP

## Sheet: LDL EA
Supplementary Table S4: List of variants significantly associated with LDL levels in European Americans in the CNICS HIV cohort (p<E-5) and in Willer et al [31] (p<0.05).
Highlighted are association at p<5E-8 in CNICS.
variant_id	beta.hiv	beta_se.hiv	pvalue.hiv	trait_id	rsid	beta.willer	beta_se.willer	pvalue.willer	location	gene_symbol
1:109817192:A:G	-0.143591	0.0297662	1.47991e-06	LDL	rs7528419	-0.1547	0.0054	1.55e-165	UTR3	CELSR2(NM_001408:c.*521A>G)
1:109817590:G:T	-0.144132	0.029769	1.35468e-06	LDL	rs12740374	-0.161	0.0044	2.41e-272	UTR3	CELSR2(NM_001408:c.*919G>T)
1:109817838:T:C	0.142341	0.0301637	2.48258e-06	LDL	rs660240	0.1607	0.0044	9e-265	UTR3	CELSR2(NM_001408:c.*1167T>C)
1:109818306:G:T	0.142995	0.0297375	1.59738e-06	LDL	rs629301	0.1669	0.0049	5.4e-241	UTR3	CELSR2(NM_001408:c.*1635G>T)
1:109818530:C:T	0.142809	0.0298354	1.78129e-06	LDL	rs646776	0.1602	0.0044	1.63e-272	downstream	CELSR2(dist=152)
1:109821307:G:T	0.142911	0.0297362	1.61819e-06	LDL	rs583104	0.1195	0.0058	1.627e-83	downstream	PSRC1(dist=869)
1:109821511:T:G	0.141849	0.0301679	2.69661e-06	LDL	rs602633	0.1591	0.0044	1.5e-261	downstream	PSRC1(dist=665)
1:109822143:G:A	0.143158	0.0297098	1.52025e-06	LDL	rs1277930	0.1421	0.0061	6.35e-109	downstream	PSRC1(dist=33)
1:109822166:G:A	0.143455	0.0297201	1.45855e-06	LDL	rs599839	0.1601	0.0044	2.75e-268	downstream	PSRC1(dist=10)
1:156071994:G:A	0.135208	0.0346602	9.7985e-05	LDL	rs12565130	0.0203	0.0074	0.00375	intronic	LMNA
19:45242173:G:A	-0.212635	0.0502989	2.43673e-05	LDL	rs1531517	-0.2202	0.008	9.51e-163	intergenic	CEACAM16(dist=28187),BCL3(dist=9805)
19:45247627:A:G	-0.2135	0.0505766	2.50308e-05	LDL	rs4803750	-0.2189	0.0078	1.7e-162	intergenic	CEACAM16(dist=33641),BCL3(dist=4351)
19:45333834:T:C	0.128628	0.0314891	4.53003e-05	LDL	rs4803760	0.1189	0.0049	2.47e-123	intergenic	BCAM(dist=9156),NECTIN2(dist=15559)
19:45346551:A:T	0.169024	0.0336432	5.36626e-07	LDL	rs1985096	0.1586	0.0087	1.066e-75	intergenic	BCAM(dist=21873),NECTIN2(dist=2842)
19:45389596:G:A	-0.325281	0.0739387	1.1249e-05	LDL	rs7254892	-0.4853	0.0119	1e-307	intronic	NECTIN2
19:45400747:T:A	-0.364062	0.0769564	2.34358e-06	LDL	rs61679753	0.4389	0.015	1.63e-186	intronic	TOMM40
19:45412079:C:T	-0.450778	0.0491966	9.2959e-20	LDL	rs7412	-0.5898	0.0101	1e-307	exonic	APOE
19:45415640:G:A	-0.339107	0.041864	7.98841e-16	LDL	rs445925	-0.3634	0.0081	1e-307	intergenic	APOE(dist=2988),APOC1(dist=1864)
19:45447221:G:A	-0.459989	0.0882032	1.9659e-07	LDL	rs12721109	-0.4462	0.0183	2.99e-122	ncRNA_intronic	APOC4-APOC2
2:15835039:A:C	-0.111705	0.0279584	6.61822e-05	LDL	rs7606345	0.0139	0.0059	0.03471	ncRNA_intronic	LINC01804
2:15840645:T:C	-0.106413	0.0269653	8.12424e-05	LDL	rs4668962	0.0128	0.0057	0.0485	ncRNA_exonic	LINC01804
2:15842835:A:C	-0.113541	0.0279438	4.96853e-05	LDL	rs6733488	0.0147	0.0058	0.02994	ncRNA_intronic	LINC01804
2:21263639:T:G	0.152706	0.0352388	1.51762e-05	LDL	rs531819	0.1343	0.0052	4.05e-141	intronic	APOB
2:21267210:A:G	0.15533	0.0353507	1.15282e-05	LDL	rs1800481	0.1253	0.0073	9.317e-60	upstream	APOB(dist=265)
2:21270554:A:C	0.148068	0.035146	2.59733e-05	LDL	rs585967	0.1352	0.0051	6.57e-143	intergenic	APOB(dist=3609),TDRD15(dist=76304)
2:21271323:A:G	0.152121	0.0352236	1.6219e-05	LDL	rs1713222	0.1327	0.0053	2.6e-130	intergenic	APOB(dist=4378),TDRD15(dist=75535)
2:21430401:T:C	0.130542	0.0333373	9.2178e-05	LDL	rs13393101	0.0568	0.0067	4.368e-16	intergenic	TDRD15(dist=63163),LINC01822(dist=479905)
2:44057102:G:A	-0.102294	0.0257245	7.16324e-05	LDL	rs4148177	-0.0365	0.0051	1.152e-11	intronic	ABCG5
4:120590118:T:A	0.235244	0.0584956	5.92839e-05	LDL	rs4834797	0.0298	0.0119	0.04718	intergenic	PDE5A(dist=40137),LINC01365(dist=130143)
5:74574984:A:G	0.10132	0.02549	7.21203e-05	LDL	rs2126736	0.0642	0.0037	2.616e-61	intergenic	ANKRD31(dist=42281),HMGCR(dist=58009)
5:74576285:G:A	0.10132	0.0254899	7.2121e-05	LDL	rs7722186	0.0613	0.0051	1.631e-29	intergenic	ANKRD31(dist=43582),HMGCR(dist=56708)
5:74604742:G:A	0.101514	0.0256066	7.5361e-05	LDL	rs6871667	0.0675	0.0037	1.284e-68	intergenic	ANKRD31(dist=72039),HMGCR(dist=28251)
5:74617262:G:A	0.100945	0.0256102	8.28514e-05	LDL	rs2878417	0.0704	0.0037	5.852e-74	intergenic	ANKRD31(dist=84559),HMGCR(dist=15731)
5:74624482:T:C	0.106279	0.0261356	4.89992e-05	LDL	rs3843480	0.0754	0.0044	4.396e-60	intergenic	ANKRD31(dist=91779),HMGCR(dist=8511)
5:74625487:C:A	0.106106	0.0261371	5.04533e-05	LDL	rs7703051	0.0727	0.0037	1.4e-77	intergenic	ANKRD31(dist=92784),HMGCR(dist=7506)
5:74626082:T:C	0.106106	0.0261371	5.04533e-05	LDL	rs11749783	0.0724	0.0037	4.419e-76	intergenic	ANKRD31(dist=93379),HMGCR(dist=6911)
5:74628375:A:T	0.10587	0.0261749	5.37479e-05	LDL	rs3843481	0.0682	0.0038	7.521e-65	intergenic	ANKRD31(dist=95672),HMGCR(dist=4618)
5:74636484:C:A	0.103504	0.0261697	7.83219e-05	LDL	rs10045497	0.0766	0.0053	2.315e-44	intronic	HMGCR
5:74637711:A:T	0.105303	0.0261329	5.73188e-05	LDL	rs10038095	0.0688	0.0055	4.231e-32	intronic	HMGCR
5:74648603:A:T	0.10499	0.0261297	6.01694e-05	LDL	rs12654264	0.0687	0.0037	3.893e-70	intronic	HMGCR
5:74655726:C:T	0.105028	0.0261765	6.16485e-05	LDL	rs3846663	0.0722	0.0037	1.134e-75	intronic	HMGCR
6:120144848:A:T	-0.123728	0.0304003	4.82706e-05	LDL	rs6931818	0.0092	0.0059	0.04152	ncRNA_intronic	LOC105377975

## Sheet: Trig EA
Supplementary Table S4: List of variants significantly associated with triglycerides levels in European Americans in the CNICS HIV cohort (p<E-5) and in Willer et al [31] (p<0.05).
Highlighted are association at p<5E-8 in CNICS.
variant_id	beta.hiv	beta_se.hiv	pvalue.hiv	trait_id	rsid	beta.willer	beta_se.willer	pvalue.willer	location	gene_symbol
11:116529313:G:A	0.256225	0.05512	3.48499e-06	TG	rs61906078	0.1453	0.0102	6.522e-40	downstream	LOC101929011(dist=344)
11:116533660:C:G	0.262528	0.0556998	2.54655e-06	TG	rs61906079	0.1231	0.0103	8.837e-28	intergenic	LOC101929011(dist=4691),BUD13(dist=85226)
11:116535703:C:T	0.264979	0.0556223	1.9872e-06	TG	rs56289161	0.1476	0.0105	3.192e-39	intergenic	LOC101929011(dist=6734),BUD13(dist=83183)
11:116550528:A:G	0.249654	0.0548217	5.47068e-06	TG	rs61906105	0.1434	0.0102	4.532e-39	intergenic	LOC101929011(dist=21559),BUD13(dist=68358)
11:116550548:C:A	0.246855	0.0549035	7.17589e-06	TG	rs61906106	0.1416	0.0102	3.387e-38	intergenic	LOC101929011(dist=21579),BUD13(dist=68338)
11:116552062:A:T	0.245201	0.0549319	8.34485e-06	TG	rs61906107	0.1189	0.0102	1.17e-26	intergenic	LOC101929011(dist=23093),BUD13(dist=66824)
11:116552562:C:T	0.245079	0.05493	8.42509e-06	TG	rs7952043	0.1736	0.0111	2.079e-55	intergenic	LOC101929011(dist=23593),BUD13(dist=66324)
11:116554228:C:A	0.244856	0.0549255	8.57126e-06	TG	rs61906109	0.1449	0.0103	3.686e-38	intergenic	LOC101929011(dist=25259),BUD13(dist=64658)
11:116556912:C:T	0.253501	0.0553271	4.79254e-06	TG	rs61906113	0.1449	0.0102	1.545e-39	intergenic	LOC101929011(dist=27943),BUD13(dist=61974)
11:116558782:G:A	0.242809	0.0546368	9.1406e-06	TG	rs12800424	0.1448	0.0102	1.414e-39	intergenic	LOC101929011(dist=29813),BUD13(dist=60104)
11:116574488:G:A	0.228131	0.0479002	1.9996e-06	TG	rs11216103	0.159	0.0069	2.89e-116	intergenic	LOC101929011(dist=45519),BUD13(dist=44398)
11:116581259:C:T	0.257746	0.0504487	3.43585e-07	TG	rs61905072	0.1508	0.0097	9.085e-47	intergenic	LOC101929011(dist=52290),BUD13(dist=37627)
11:116583685:G:A	0.253204	0.050902	6.90761e-07	TG	rs74849419	0.154	0.0097	2.352e-49	intergenic	LOC101929011(dist=54716),BUD13(dist=35201)
11:116586283:T:C	-0.231974	0.0490501	2.35438e-06	TG	rs386757812	-0.2254	0.0066	3.21e-233	intergenic	LOC101929011(dist=57314),BUD13(dist=32603)
11:116590787:G:A	0.226403	0.0428658	1.36956e-07	TG	rs6589563	0.169	0.0061	2.44e-155	intergenic	LOC101929011(dist=61818),BUD13(dist=28099)
11:116596129:C:A	0.256495	0.0452653	1.59265e-08	TG	rs11216117	0.1982	0.0092	5.095e-88	intergenic	LOC101929011(dist=67160),BUD13(dist=22757)
11:116596309:A:C	0.252388	0.0450154	2.24526e-08	TG	rs61905078	0.1692	0.0086	2.287e-75	intergenic	LOC101929011(dist=67340),BUD13(dist=22577)
11:116596464:G:A	0.257113	0.0452883	1.49661e-08	TG	rs60583202	0.2003	0.0093	1.464e-87	intergenic	LOC101929011(dist=67495),BUD13(dist=22422)
11:116599900:A:G	0.262624	0.0453367	7.62677e-09	TG	rs61372904	0.2021	0.0091	1.19e-93	intergenic	LOC101929011(dist=70931),BUD13(dist=18986)
11:116600564:G:A	0.260834	0.0453703	9.85986e-09	TG	rs61905081	0.2017	0.0091	3.94e-93	intergenic	LOC101929011(dist=71595),BUD13(dist=18322)
11:116603724:C:A	0.257523	0.045336	1.47038e-08	TG	rs12272004	0.2021	0.0067	1.56e-179	intergenic	LOC101929011(dist=74755),BUD13(dist=15162)
11:116604032:T:C	0.258204	0.0453773	1.38884e-08	TG	rs12279180	0.2012	0.0091	1.08e-92	intergenic	LOC101929011(dist=75063),BUD13(dist=14854)
11:116605070:C:T	0.251564	0.0465421	6.97451e-08	TG	rs12274046	0.2029	0.0093	2.07e-90	intergenic	LOC101929011(dist=76101),BUD13(dist=13816)
11:116605076:G:A	0.253193	0.046705	6.38276e-08	TG	rs12274146	0.2028	0.0092	6.1e-92	intergenic	LOC101929011(dist=76107),BUD13(dist=13810)
11:116607368:A:C	-0.235086	0.0472335	6.81085e-07	TG	rs1558860	-0.2306	0.0091	1.31e-124	intergenic	LOC101929011(dist=78399),BUD13(dist=11518)
11:116607437:C:T	-0.234765	0.0472126	6.97275e-07	TG	rs1558861	-0.2368	0.0083	3.13e-161	intergenic	LOC101929011(dist=78468),BUD13(dist=11449)
11:116610249:A:G	0.212279	0.0423635	5.72548e-07	TG	rs10466588	0.1695	0.006	3.58e-161	intergenic	LOC101929011(dist=81280),BUD13(dist=8637)
11:116611457:C:T	0.231568	0.0512734	6.52942e-06	TG	rs57232565	0.1939	0.0105	1.909e-67	intergenic	LOC101929011(dist=82488),BUD13(dist=7429)
11:116611733:C:G	-0.234639	0.0472623	7.25995e-07	TG	rs9326246	0.2185	0.0064	1.27e-229	intergenic	LOC101929011(dist=82764),BUD13(dist=7153)
11:116611985:G:A	0.238327	0.0456674	1.92133e-07	TG	rs10466589	0.2074	0.0066	5.03e-196	intergenic	LOC101929011(dist=83016),BUD13(dist=6901)
11:116612128:A:G	0.230953	0.043244	9.93605e-08	TG	rs10466533	0.1907	0.0088	7.32e-90	intergenic	LOC101929011(dist=83159),BUD13(dist=6758)
11:116613423:G:T	0.238327	0.0456674	1.92133e-07	TG	rs12280724	0.2062	0.0067	3.08e-190	intergenic	LOC101929011(dist=84454),BUD13(dist=5463)
11:116613660:C:T	0.216913	0.0442312	9.87609e-07	TG	rs12280753	0.1931	0.0064	1.22e-179	intergenic	LOC101929011(dist=84691),BUD13(dist=5226)
11:116614863:T:C	0.224739	0.0449854	6.18708e-07	TG	rs61905086	0.2018	0.0091	6.36e-92	intergenic	LOC101929011(dist=85894),BUD13(dist=4023)
11:116619073:C:G	0.250351	0.0466539	8.64347e-08	TG	rs28927680	0.1802	0.0087	5.49e-78	UTR3	BUD13(NM_001159736:c.*125G>C,NM_032725:c.*125G>C)
11:116619867:C:A	0.239163	0.0456231	1.69492e-07	TG	rs61905088	0.1984	0.011	6.404e-62	intronic	BUD13
11:116621963:T:G	0.254519	0.0465098	4.79817e-08	TG	rs12292921	0.2019	0.0066	1.26e-187	intronic	BUD13
11:116623659:C:T	-0.111304	0.0249802	8.66168e-06	TG	rs180327	-0.073	0.0049	2.179e-46	intronic	BUD13
11:116623674:C:T	0.251802	0.0465584	6.85123e-08	TG	rs57200947	0.2052	0.0092	1.83e-93	intronic	BUD13
11:116624601:C:A	0.26499	0.0567043	3.09333e-06	TG	rs61905108	0.2128	0.0113	1.044e-68	intronic	BUD13
11:116624727:C:G	-0.231747	0.0467317	7.46797e-07	TG	rs7930786	0.2264	0.0093	2.43e-123	intronic	BUD13
11:116625362:G:A	0.269939	0.047111	1.10259e-08	TG	rs56225305	0.2099	0.0093	1.8e-96	intronic	BUD13
11:116626258:G:A	0.252655	0.0466058	6.38223e-08	TG	rs11825181	0.1979	0.0064	8.3e-189	intronic	BUD13
11:116631707:T:C	-0.245803	0.0477488	2.80131e-07	TG	rs3825041	-0.2206	0.0063	4.49e-249	intronic	BUD13
11:116632500:C:T	0.268572	0.0469486	1.16403e-08	TG	rs10488699	0.207	0.0067	1.63e-189	intronic	BUD13
11:116632956:C:T	0.257527	0.0459415	2.26028e-08	TG	rs57641217	0.2098	0.0092	1.07e-98	intronic	BUD13
11:116633862:G:A	0.270319	0.0472252	1.1407e-08	TG	rs11820589	0.217	0.0072	7.01e-183	exonic	BUD13
11:116635613:C:A	0.254345	0.0466886	5.5066e-08	TG	rs60972755	0.2182	0.0096	1.79e-99	intronic	BUD13
11:116637146:C:T	0.262014	0.0465516	1.98221e-08	TG	rs12294259	0.219	0.0069	1.79e-200	intronic	BUD13
11:116639104:A:G	-0.260112	0.0472718	4.05313e-08	TG	rs10790162	-0.2305	0.0065	1.1e-249	intronic	BUD13
11:116640237:A:G	-0.260112	0.0472718	4.05313e-08	TG	rs6589565	-0.2047	0.0086	3.44e-115	intronic	BUD13
11:116645275:C:T	-0.150162	0.0275584	5.47057e-08	TG	rs7118999	-0.1265	0.0052	4.42e-111	intergenic	BUD13(dist=1561),ZPR1(dist=3630)
11:116647607:C:T	-0.24413	0.0462239	1.37111e-07	TG	rs2160669	-0.2259	0.0067	1.03e-222	intergenic	BUD13(dist=3893),ZPR1(dist=1298)
11:116648917:G:C	-0.267233	0.0341376	6.76682e-15	TG	rs964184	0.2341	0.0069	6.55e-224	UTR3	ZPR1(NM_001317086:c.*724C>G,NM_003904:c.*724C>G)
11:116649135:G:A	0.240208	0.0460151	1.90662e-07	TG	rs11823543	0.2176	0.0071	4.42e-186	UTR3	ZPR1(NM_001317086:c.*506C>T,NM_003904:c.*506C>T)
11:116649538:A:G	0.269122	0.0477986	1.96108e-08	TG	rs61905116	0.2199	0.0098	4.62e-96	UTR3	ZPR1(NM_001317086:c.*103T>C,NM_003904:c.*103T>C)
11:116650118:C:T	0.241525	0.0461049	1.72747e-07	TG	rs17120029	0.2123	0.0067	4.3e-195	intronic	ZPR1
11:116651115:C:T	-0.160888	0.0288826	2.76099e-08	TG	rs11604424	-0.1528	0.0056	1.65e-141	intronic	ZPR1
11:116652207:C:T	0.24094	0.0460476	1.7858e-07	TG	rs12286037	0.2151	0.0069	5.27e-193	intronic	ZPR1
11:116652351:A:G	0.24301	0.0459755	1.34055e-07	TG	rs12274192	0.2146	0.0095	6.12e-98	intronic	ZPR1
11:116652423:G:A	-0.257747	0.0472323	5.22775e-08	TG	rs6589566	-0.226	0.0065	1.04e-239	intronic	ZPR1
11:116653296:C:T	-0.243819	0.0458938	1.15756e-07	TG	rs2075290	-0.2278	0.0065	4.77e-244	intronic	ZPR1
11:116655600:G:A	0.270147	0.0481255	2.16111e-08	TG	rs35120633	0.2229	0.0096	1.5e-102	exonic	ZPR1
11:116656788:C:A	-0.245316	0.0463036	1.25362e-07	TG	rs10750096	-0.2348	0.009	7.79e-130	intronic	ZPR1
11:116657561:C:T	-0.167217	0.029376	1.37167e-08	TG	rs3741298	-0.1473	0.0056	2.49e-124	intronic	ZPR1
11:116658031:T:G	0.258251	0.0471047	4.53443e-08	TG	rs12285095	0.2119	0.0068	3.34e-190	intronic	ZPR1
11:116660686:G:A	-0.258271	0.0470665	4.41183e-08	TG	rs2266788	-0.2297	0.0067	4.08e-232	UTR3	APOA5(NM_052968:c.*158C>T,NM_001166598:c.*158C>T)
11:116661826:T:C	-0.294115	0.0494089	2.93691e-09	TG	rs2072560	-0.2452	0.0094	7.07e-131	intronic	APOA5
11:116662331:G:T	0.260905	0.0471039	3.30059e-08	TG	rs12287066	0.2194	0.0096	2.74e-100	exonic	APOA5
11:116662407:G:C	0.27542	0.0479507	1.01624e-08	TG	rs3135506	0.1837	0.0096	1.117e-68	exonic	APOA5
11:116662579:C:T	-0.289581	0.048249	2.17996e-09	TG	rs651821	-0.2358	0.0084	3e-153	UTR5	APOA5(NM_052968:c.-3G>A,NM_001166598:c.-3G>A)
11:116663707:G:A	-0.28501	0.0484799	4.57405e-09	TG	rs662799	-0.2474	0.0071	1.57e-241	upstream	APOA5(dist=571)
11:116670676:A:C	-0.169743	0.0383557	9.95811e-06	TG	rs6589567	-0.1377	0.0057	6.22e-121	intergenic	APOA5(dist=7540),APOA4(dist=20742)
19:45413576:C:T	0.148002	0.0304994	1.27935e-06	TG	rs75627662	0.0741	0.0059	1.111e-33	downstream	APOE(dist=924)
8:126476379:C:G	-0.158365	0.0241276	6.14226e-11	TG	rs2980856	0.0737	0.0034	6.6e-97	intergenic	TRIB1(dist=25732),LINC00861(dist=458388)
8:126477476:T:C	-0.15765	0.0240407	6.39233e-11	TG	rs2980855	-0.0741	0.0033	1.39e-101	intergenic	TRIB1(dist=26829),LINC00861(dist=457291)
8:126477497:C:T	-0.15765	0.0240407	6.39233e-11	TG	rs2980854	-0.0772	0.0033	2.66e-110	intergenic	TRIB1(dist=26850),LINC00861(dist=457270)
8:126477759:G:A	-0.15765	0.0240407	6.39233e-11	TG	rs2954019	-0.0766	0.0033	1.14e-108	intergenic	TRIB1(dist=27112),LINC00861(dist=457008)
8:126477978:G:C	-0.157117	0.0239403	6.17446e-11	TG	rs2001945	0.0678	0.0033	2.619e-86	intergenic	TRIB1(dist=27331),LINC00861(dist=456789)
8:126478350:A:C	-0.160712	0.0240655	2.86274e-11	TG	rs2980853	-0.0743	0.0033	9.6e-103	intergenic	TRIB1(dist=27703),LINC00861(dist=456417)
8:126478745:A:G	-0.160712	0.0240655	2.86274e-11	TG	rs2001844	-0.0745	0.0033	1.71e-103	intergenic	TRIB1(dist=28098),LINC00861(dist=456022)
8:126479315:G:A	-0.1607	0.0240658	2.87402e-11	TG	rs6982636	-0.0774	0.0033	1.99e-112	intergenic	TRIB1(dist=28668),LINC00861(dist=455452)
8:126479362:C:T	-0.155775	0.0238776	7.98521e-11	TG	rs6982502	-0.0762	0.0033	6.65e-110	intergenic	TRIB1(dist=28715),LINC00861(dist=455405)
8:126480700:A:G	-0.161708	0.0240537	2.11797e-11	TG	rs2980882	-0.0744	0.0033	1.12e-103	intergenic	TRIB1(dist=30053),LINC00861(dist=454067)
8:126480972:G:A	-0.115532	0.0258159	7.91123e-06	TG	rs2980880	-0.0673	0.0035	2.348e-74	intergenic	TRIB1(dist=30325),LINC00861(dist=453795)
8:126481475:A:T	-0.115586	0.0258126	7.81414e-06	TG	rs2980879	0.0637	0.0035	8.019e-67	intergenic	TRIB1(dist=30828),LINC00861(dist=453292)
8:126481694:C:T	-0.115162	0.0257322	7.90408e-06	TG	rs67115902	-0.065	0.0037	9.778e-66	intergenic	TRIB1(dist=31047),LINC00861(dist=453073)
8:126481747:A:G	-0.164618	0.0240249	8.76913e-12	TG	rs2980875	-0.075	0.0033	4.9e-105	intergenic	TRIB1(dist=31100),LINC00861(dist=453020)
8:126481952:A:G	-0.115627	0.0258128	7.75709e-06	TG	rs2954020	-0.0673	0.0037	1.173e-69	intergenic	TRIB1(dist=31305),LINC00861(dist=452815)
8:126482077:A:G	-0.162401	0.0238705	1.2237e-11	TG	rs2954021	-0.0655	0.0047	2.001e-41	intergenic	TRIB1(dist=31430),LINC00861(dist=452690)
8:126482621:C:A	-0.163662	0.0240244	1.15138e-11	TG	rs2954022	-0.078	0.0033	2.23e-113	intergenic	TRIB1(dist=31974),LINC00861(dist=452146)
8:126482930:A:G	-0.115718	0.0257895	7.48845e-06	TG	rs2954024	-0.0837	0.0051	2.945e-55	intergenic	TRIB1(dist=32283),LINC00861(dist=451837)
8:126485337:A:G	-0.165756	0.0240046	6.07059e-12	TG	rs2980860	-0.0838	0.0047	7.127e-65	intergenic	TRIB1(dist=34690),LINC00861(dist=449430)
8:126486409:A:G	-0.158754	0.0240527	4.81841e-11	TG	rs17321515	-0.0661	0.0047	2.682e-42	intergenic	TRIB1(dist=35762),LINC00861(dist=448358)
8:126488235:C:T	-0.157558	0.0240798	7.03152e-11	TG	rs2980868	-0.0803	0.0053	2.997e-46	intergenic	TRIB1(dist=37588),LINC00861(dist=446532)
8:126488250:C:T	-0.156922	0.024001	7.26878e-11	TG	rs2980869	-0.0772	0.0033	6.17e-111	intergenic	TRIB1(dist=37603),LINC00861(dist=446517)
8:126488930:A:G	-0.155053	0.0241793	1.65083e-10	TG	rs2980871	-0.0657	0.0047	3.399e-42	intergenic	TRIB1(dist=38283),LINC00861(dist=445837)
8:126490972:A:T	-0.162579	0.0241506	1.99165e-11	TG	rs2954029	0.0764	0.0033	1.02e-107	intergenic	TRIB1(dist=40325),LINC00861(dist=443795)
8:126491733:G:T	-0.155635	0.0240453	1.11782e-10	TG	rs2954031	-0.0767	0.0033	2.81e-109	intergenic	TRIB1(dist=41086),LINC00861(dist=443034)
8:126493392:A:G	-0.120818	0.0261606	4.02747e-06	TG	rs2954032	-0.0715	0.0036	2.75e-80	intergenic	TRIB1(dist=42745),LINC00861(dist=441375)
8:126493746:A:G	-0.115888	0.0261067	9.35687e-06	TG	rs2954033	-0.0674	0.0039	7.336e-62	intergenic	TRIB1(dist=43099),LINC00861(dist=441021)
8:126495818:C:T	-0.15175	0.0239687	2.78857e-10	TG	rs10808546	-0.0767	0.0033	1.17e-108	intergenic	TRIB1(dist=45171),LINC00861(dist=438949)
8:126499429:C:G	-0.119283	0.0261749	5.38762e-06	TG	rs2980859	0.0661	0.0038	9.424e-64	intergenic	TRIB1(dist=48782),LINC00861(dist=435338)
8:126501177:T:C	-0.121568	0.0261952	3.6153e-06	TG	rs2980858	-0.0845	0.0051	8.681e-55	intergenic	TRIB1(dist=50530),LINC00861(dist=433590)
8:126507308:T:C	-0.130654	0.0262319	6.68473e-07	TG	rs2980888	-0.0773	0.0038	3.037e-84	intergenic	TRIB1(dist=56661),LINC00861(dist=427459)
8:126507389:C:A	-0.13005	0.0261626	7.03253e-07	TG	rs2954038	-0.0757	0.0038	4.956e-80	intergenic	TRIB1(dist=56742),LINC00861(dist=427378)
8:19936687:A:G	-0.143775	0.0300981	1.86402e-06	TG	rs28597716	-0.069	0.0059	4.701e-29	intergenic	LPL(dist=111917),SLC18A1(dist=65679)
