# Supplementary material for: Genetic architecture of cardiometabolic risks in people living with HIV
Source: BMC Med. 2020 Oct 28;18:288. doi: 10.1186/s12916-020-01762-z (PMC7592520; doi:10.1186/s12916-020-01762-z)
Supplement: Supplementary file 3 — Additional file 3: Table S5. List of variants significantly associated with lipid levels in European Americans in the CNICS HIV cohort (p < E-5), non-significant in Willer et al. [31] (p > 0.05) and with no overlap between 99% confidence intervals for beta coefficients between CNICS and Willer et al. [file 12916_2020_1762_MOESM3_ESM.xlsx]

## Sheet: HDL
Supplementary Table S5: List of variants significantly associated with HDL levels in European Americans in the CNICS HIV cohort (p<E-5) and not in Willer et al. [31] (p>0.05) and with no overlap between 99% confidence intervals for beta coefficients in CNICS versus Willer et al.
variant_id	beta.hiv	beta_se.hiv	pvalue.hiv	trait_id	rsid	beta.willer	beta_se.willer	pvalue.willer	beta_LCI.hiv	beta_UCI.hiv	beta_LCI.willer	beta_UCI.willer	location	gene_symbol
1:68721237:T:C	0.186815	0.0413924	6.62301e-06	HDL	rs17130631	0.0087	0.0085	0.435	0.0801951	0.293435	-0.0131945	0.0305945	intergenic	WLS(dist=22953),RPE65(dist=173270)
1:68725521:A:G	0.186938	0.041531	7.00866e-06	HDL	rs12120445	0.0096	0.0085	0.3845	0.0799615	0.293915	-0.0122945	0.0314945	intergenic	WLS(dist=27237),RPE65(dist=168986)
1:68725890:G:A	0.187864	0.041401	5.9061e-06	HDL	rs17130635	0.0107	0.0083	0.2873	0.0812216	0.294505	-0.0106794	0.0320794	intergenic	WLS(dist=27606),RPE65(dist=168617)
11:129317975:G:T	0.132948	0.0289593	4.59109e-06	HDL	rs10894038	-0.0043	0.0058	0.3527	0.0583539	0.207542	-0.0192398	0.0106398	intronic	BARX2
12:83507269:G:A	-0.122532	0.0258186	2.17065e-06	HDL	rs7302697	-0.003	0.0063	0.6626	-0.189037	-0.0560279	-0.0192277	0.0132277	intronic	TMTC2
15:81177737:C:T	-0.158957	0.0355553	8.07871e-06	HDL	rs4778864	0.0074	0.0071	0.5658	-0.250541	-0.0673722	-0.0108884	0.0256884	intronic	CEMIP
17:47090298:G:C	0.244482	0.0538926	5.93918e-06	HDL	rs6504592	0.0102	0.0109	0.7545	0.105664	0.3833	-0.0178765	0.0382765	intronic	IGF2BP1
19:41502522:T:C	0.129269	0.0277864	3.42225e-06	HDL	rs8101756	-0.0034	0.0055	0.9976	0.0576956	0.200842	-0.0175671	0.0107671	intronic	CYP2B6
19:41503460:C:T	0.129137	0.0279217	3.90064e-06	HDL	rs7250745	-0.0028	0.0057	0.9535	0.057216	0.201059	-0.0174822	0.0118822	intronic	CYP2B6
19:41503622:A:G	0.129123	0.0279227	3.91339e-06	HDL	rs7250873	-0.0032	0.0055	0.9879	0.057199	0.201047	-0.0173671	0.0109671	intronic	CYP2B6
19:41504077:C:T	0.129113	0.0279224	3.919e-06	HDL	rs16974799	-0.0028	0.0055	0.9307	0.0571901	0.201037	-0.0169671	0.0113671	intronic	CYP2B6
19:41521939:G:T	0.123766	0.0278125	8.89174e-06	HDL	rs10853744	-0.0031	0.0056	0.8266	0.0521254	0.195406	-0.0175246	0.0113246	intronic	CYP2B6
2:168633442:G:T	-0.274125	0.0618406	9.62822e-06	HDL	rs11691770	0.0031	0.0121	0.841	-0.433416	-0.114834	-0.0280675	0.0342675	intergenic	XIRP2(dist=517181),LOC105616981(dist=37842)
2:168635915:G:A	-0.264475	0.0567597	3.30343e-06	HDL	rs10497329	0.002	0.0116	0.796	-0.410678	-0.118272	-0.0278796	0.0318796	intergenic	XIRP2(dist=519654),LOC105616981(dist=35369)
20:42019680:G:T	-0.112492	0.0251832	8.22015e-06	HDL	rs6103272	0.0028	0.0052	0.3535	-0.17736	-0.0476245	-0.0105943	0.0161943	intergenic	PTPRT(dist=201123),SRSF6(dist=66824)
3:7157733:G:T	0.139166	0.0311819	8.37109e-06	HDL	rs7646844	0.0041	0.0061	0.9396	0.0588464	0.219485	-0.0116126	0.0198126	intronic	GRM7
3:7164223:T:A	0.142035	0.0307678	4.06512e-06	HDL	rs9872427	0.0007	0.0064	0.5552	0.0627828	0.221288	-0.0157853	0.0171853	intronic	GRM7
3:7166976:G:A	0.139342	0.0311552	8.01039e-06	HDL	rs9821952	0.002	0.0062	0.8174	0.0590915	0.219592	-0.0139701	0.0179701	intronic	GRM7
3:7170011:A:G	0.140697	0.0305786	4.37136e-06	HDL	rs6766686	0.0021	0.0061	0.9139	0.0619317	0.219462	-0.0136126	0.0178126	intronic	GRM7
5:118663542:A:C	0.210321	0.0474859	9.79174e-06	HDL	rs7711101	-0.0075	0.0095	0.3383	0.088005	0.332636	-0.0319704	0.0169704	intronic	TNFAIP8
5:118665158:T:C	0.209903	0.0473318	9.54267e-06	HDL	rs4392658	-0.0085	0.0097	0.2947	0.087984	0.331821	-0.0334855	0.0164855	intronic	TNFAIP8
5:118665801:C:G	0.209883	0.0473271	9.54194e-06	HDL	rs11956042	0.0085	0.0097	0.3016	0.087976	0.331789	-0.0164855	0.0334855	intronic	TNFAIP8
5:118666249:T:C	0.209848	0.0473323	9.59541e-06	HDL	rs11960246	-0.0087	0.0095	0.2902	0.0879283	0.331768	-0.0331704	0.0157704	intronic	TNFAIP8
7:82218457:C:T	0.131286	0.028462	4.13763e-06	HDL	rs10486973	0.0017	0.0061	0.7611	0.0579723	0.204599	-0.0140126	0.0174126	intergenic	CACNA2D1(dist=145335),PCLO(dist=164864)
7:82222732:G:A	0.124352	0.0278131	8.06761e-06	HDL	rs10238633	0.0011	0.0059	0.7788	0.05271	0.195994	-0.0140974	0.0162974	intergenic	CACNA2D1(dist=149610),PCLO(dist=160589)
8:131650813:A:G	-0.112163	0.0250576	7.87469e-06	HDL	rs6986527	-0.0014	0.0053	0.9534	-0.176707	-0.0476184	-0.0150519	0.0122519	intergenic	ASAP1(dist=194907),ADCY8(dist=141734)

## Sheet: LDL
Supplementary Table S5: List of variants significantly associated with LDL levels in European Americans in the CNICS HIV cohort (p<E-5) and not in Willer et al. [31] (p>0.05) and with no overlap between 99% confidence intervals for beta coefficients in CNICS versus Willer et al.
variant_id	beta.hiv	beta_se.hiv	pvalue.hiv	trait_id	rsid	beta.willer	beta_se.willer	pvalue.willer	beta_LCI.hiv	beta_UCI.hiv	beta_LCI.willer	beta_UCI.willer	location	gene_symbol
1:225598675:G:A	-0.297442	0.0625165	2.05253e-06	LDL	rs6660819	0.0167	0.0141	0.2896	-0.458473	-0.13641	-0.0196192	0.0530192	intronic	LBR
1:79515310:A:C	0.148876	0.0330286	6.81929e-06	LDL	rs17098468	-0.0016	0.0068	0.7982	0.0637998	0.233952	-0.0191156	0.0159156	intergenic	ADGRL4(dist=42815),LINC01781(dist=1486130)
1:79519719:A:T	0.147217	0.0330153	8.54414e-06	LDL	rs10493620	0.0011	0.0074	0.8223	0.0621752	0.232259	-0.0179611	0.0201611	intergenic	ADGRL4(dist=47224),LINC01781(dist=1481721)
1:79520923:T:C	0.148314	0.0329699	7.11262e-06	LDL	rs17131734	-0.003	0.007	0.576	0.0633893	0.233239	-0.0210308	0.0150308	intergenic	ADGRL4(dist=48428),LINC01781(dist=1480517)
1:79523635:C:T	-0.151292	0.0327934	4.13101e-06	LDL	rs4650387	0.0011	0.0068	0.7683	-0.235762	-0.0668217	-0.0164156	0.0186156	intergenic	ADGRL4(dist=51140),LINC01781(dist=1477805)
1:79523903:C:G	0.148906	0.0330236	6.76853e-06	LDL	rs1576929	0.0022	0.0069	0.7229	0.0638429	0.233969	-0.0155732	0.0199732	intergenic	ADGRL4(dist=51408),LINC01781(dist=1477537)
1:79526076:T:C	0.147822	0.0329832	7.69015e-06	LDL	rs12563559	-0.0026	0.0069	0.684	0.0628627	0.232781	-0.0203732	0.0151732	intergenic	ADGRL4(dist=53581),LINC01781(dist=1475364)
1:79529481:A:C	-0.147333	0.0329163	7.89805e-06	LDL	rs1332826	0.0018	0.0068	0.7755	-0.23212	-0.0625464	-0.0157156	0.0193156	intergenic	ADGRL4(dist=56986),LINC01781(dist=1471959)
1:79530927:G:T	0.147469	0.0329828	8.08035e-06	LDL	rs11162610	-0.0022	0.0068	0.725	0.0625108	0.232427	-0.0197156	0.0153156	intergenic	ADGRL4(dist=58432),LINC01781(dist=1470513)
1:79553946:T:A	0.146315	0.033011	9.66727e-06	LDL	rs12407899	0.0016	0.0068	0.8316	0.0612847	0.231346	-0.0159156	0.0191156	intergenic	ADGRL4(dist=81451),LINC01781(dist=1447494)
1:79560318:T:C	0.146331	0.0330437	9.84356e-06	LDL	rs11162624	-0.002	0.0068	0.7951	0.0612158	0.231446	-0.0195156	0.0155156	intergenic	ADGRL4(dist=87823),LINC01781(dist=1441122)
10:53853542:A:G	-0.221262	0.0495742	8.37935e-06	LDL	rs1904017	0.0034	0.01	0.7362	-0.348957	-0.0935675	-0.0223583	0.0291583	intronic	PRKG1
10:53859440:G:T	-0.218188	0.0492767	9.87039e-06	LDL	rs1904013	0.0029	0.01	0.8133	-0.345116	-0.0912594	-0.0228583	0.0286583	intronic	PRKG1
10:53870575:G:A	-0.222631	0.0491656	6.18871e-06	LDL	rs3862583	0.0039	0.01	0.7422	-0.349273	-0.0959884	-0.0218583	0.0296583	intronic	PRKG1
10:53892721:T:G	-0.216115	0.0488198	9.91679e-06	LDL	rs12267384	0.0063	0.0101	0.5314	-0.341866	-0.0903635	-0.0197159	0.0323159	intronic	PRKG1
14:103161201:T:G	-0.315497	0.0710435	9.29227e-06	LDL	rs8014003	-0.0097	0.0158	0.6199	-0.498493	-0.132501	-0.0503981	0.0309981	intronic	RCOR1
16:22730983:C:T	0.119369	0.026797	8.72319e-06	LDL	rs12920706	0.0051	0.0064	0.5779	0.0503447	0.188394	-0.0113853	0.0215853	intergenic	LOC653786(dist=142797),HS3ST2(dist=94877)
19:10526009:C:T	-0.114695	0.0258123	9.18428e-06	LDL	rs6511698	-0.0037	0.0055	0.4834	-0.181183	-0.0482072	-0.0178671	0.0104671	intergenic	CDC37(dist=11738),PDE4A(dist=1440)
5:150448376:A:G	-0.15747	0.0350812	7.44324e-06	LDL	rs1862364	0.0133	0.0082	0.1214	-0.247834	-0.067107	-0.0078218	0.0344218	intronic	TNIP1
6:127547027:G:A	0.161216	0.0356826	6.48955e-06	LDL	rs7759507	-0.0038	0.0074	0.9097	0.0693041	0.253129	-0.0228611	0.0152611	intergenic	RSPO3(dist=26401),RNF146(dist=40800)
6:127547176:C:T	0.161215	0.035682	6.48876e-06	LDL	rs7759540	-0.0049	0.0074	0.8019	0.0693038	0.253125	-0.0239611	0.0141611	intergenic	RSPO3(dist=26550),RNF146(dist=40651)
6:45705079:C:T	0.115085	0.0251836	5.08442e-06	LDL	rs10948250	-0.0002	0.0054	0.5618	0.0502163	0.179954	-0.0141095	0.0137095	intergenic	RUNX2(dist=186260),CLIC5(dist=161111)
7:151546863:C:A	-0.123055	0.0278018	9.94695e-06	LDL	rs7776530	0.0077	0.0065	0.1191	-0.194667	-0.0514418	-0.00904289	0.0244429	intronic	PRKAG2
9:120878170:A:C	-0.150145	0.0338339	9.43013e-06	LDL	rs2809391	-0.0002	0.0069	0.9485	-0.237295	-0.0629946	-0.0179732	0.0175732	intergenic	TLR4(dist=398401),BRINP1(dist=1050738)
9:120883001:G:T	-0.150643	0.0338217	8.74469e-06	LDL	rs2809392	-0.0005	0.0069	0.9238	-0.237762	-0.0635243	-0.0182732	0.0172732	intergenic	TLR4(dist=403232),BRINP1(dist=1045907)
9:120883836:C:T	-0.153958	0.0339302	5.92375e-06	LDL	rs721737	-0.0014	0.0048	0.8087	-0.241356	-0.0665593	-0.013764	0.010964	intergenic	TLR4(dist=404067),BRINP1(dist=1045072)
9:120891770:A:G	-0.154915	0.0340182	5.48243e-06	LDL	rs1115375	-0.0001	0.0069	0.8761	-0.24254	-0.0672905	-0.0178732	0.0176732	intergenic	TLR4(dist=412001),BRINP1(dist=1037138)
9:120899620:A:G	-0.150582	0.0337534	8.45833e-06	LDL	rs2769184	-0.0004	0.0069	0.8783	-0.237524	-0.0636386	-0.0181732	0.0173732	intergenic	TLR4(dist=419851),BRINP1(dist=1029288)
9:120902240:T:A	-0.148464	0.0334702	9.51728e-06	LDL	rs2809395	0.0001	0.0069	0.8909	-0.234678	-0.0622507	-0.0176732	0.0178732	intergenic	TLR4(dist=422471),BRINP1(dist=1026668)

## Sheet: Trigs
Supplementary Table S5: List of variants significantly associated with triglyceride levels in European Americans in the CNICS HIV cohort (p<E-5) and not in Willer et al. [31] (p>0.05) and with no overlap between 99% confidence intervals for beta coefficients in CNICS versus Willer et al.
variant_id	beta.hiv	beta_se.hiv	pvalue.hiv	trait_id	rsid	beta.willer	beta_se.willer	pvalue.willer	beta_LCI.hiv	beta_UCI.hiv	beta_LCI.willer	beta_UCI.willer	location	gene_symbol
12:76109151:G:C	0.120829	0.0273078	9.99383e-06	TG	rs7978873	0.0019	0.0058	0.4586	0.0504888	0.191169	-0.0130398	0.0168398	intergenic	KRR1(dist=203733),PHLDA1(dist=310076)
16:28301487:T:C	-0.120766	0.0241648	6.13057e-07	TG	rs9939450	-0.0059	0.0058	0.3488	-0.183011	-0.0585217	-0.0208398	0.00903981	intergenic	XPO6(dist=78248),SBK1(dist=2353)
16:28304997:T:C	-0.111215	0.0245243	5.98452e-06	TG	rs8052258	-0.0061	0.0057	0.3694	-0.174386	-0.0480445	-0.0207822	0.00858223	intronic	SBK1
18:74211067:C:T	0.132945	0.0283592	2.88067e-06	TG	rs12456640	0.0012	0.0062	0.9967	0.0598967	0.205994	-0.0147701	0.0171701	intergenic	C18orf65(dist=1022),LINC00908(dist=29545)
3:119884663:G:T	-0.116307	0.0262035	9.37334e-06	TG	rs1488763	0.0008	0.0037	0.7513	-0.183803	-0.0488116	-0.00873057	0.0103306	UTR3	GPR156(NM_001168271:c.*1216C>A,NM_153002:c.*1216C>A)
4:126133079:C:A	0.166366	0.0363683	4.96326e-06	TG	rs4130333	0.0108	0.009	0.1861	0.0726877	0.260045	-0.0123825	0.0339825	intergenic	ANKRD50(dist=499192),FAT4(dist=104488)
6:67720985:G:A	-0.376824	0.0849185	9.4228e-06	TG	rs9445803	-0.0046	0.0184	0.7258	-0.59556	-0.158088	-0.0519953	0.0427953	intergenic	SLC25A51P1(dist=1221609),LOC102723883(dist=1044258)
6:67737928:T:A	-0.405855	0.0804738	4.84141e-07	TG	rs10944947	0.0017	0.017	0.9954	-0.613142	-0.198568	-0.0420891	0.0454891	intergenic	SLC25A51P1(dist=1238552),LOC102723883(dist=1027315)
6:67749352:G:A	-0.405872	0.0804863	4.85601e-07	TG	rs1453891	-0.0018	0.0153	0.9104	-0.613191	-0.198553	-0.0412102	0.0376102	intergenic	SLC25A51P1(dist=1249976),LOC102723883(dist=1015891)
6:67752170:G:A	-0.405922	0.0804796	4.82954e-07	TG	rs11968427	-0.0054	0.0157	0.7123	-0.613224	-0.198621	-0.0458405	0.0350405	intergenic	SLC25A51P1(dist=1252794),LOC102723883(dist=1013073)
6:67824712:G:A	-0.383455	0.084578	6.01693e-06	TG	rs9454043	-0.0051	0.0172	0.6235	-0.601313	-0.165596	-0.0494043	0.0392043	intergenic	SLC25A51P1(dist=1325336),LOC102723883(dist=940531)
6:67824872:A:C	-0.383455	0.084578	6.01693e-06	TG	rs9445826	-0.0069	0.0177	0.5581	-0.601313	-0.165596	-0.0524922	0.0386922	intergenic	SLC25A51P1(dist=1325496),LOC102723883(dist=940371)
6:67825740:C:G	-0.383455	0.084578	6.01693e-06	TG	rs9454044	0.0068	0.0173	0.5481	-0.601313	-0.165596	-0.0377618	0.0513618	intergenic	SLC25A51P1(dist=1326364),LOC102723883(dist=939503)
6:67830181:A:G	-0.382464	0.0860279	9.06672e-06	TG	rs2054009	0.0034	0.0166	0.9781	-0.604058	-0.160871	-0.0393588	0.0461588	intergenic	SLC25A51P1(dist=1330805),LOC102723883(dist=935062)
6:67831987:C:T	-0.384931	0.0845614	5.51816e-06	TG	rs9445828	-0.0066	0.0182	0.5072	-0.602747	-0.167116	-0.0534801	0.0402801	intergenic	SLC25A51P1(dist=1332611),LOC102723883(dist=933256)
6:67837515:C:T	-0.386215	0.0845271	5.09112e-06	TG	rs11970280	-0.0068	0.018	0.4879	-0.603942	-0.168487	-0.0531649	0.0395649	intergenic	SLC25A51P1(dist=1338139),LOC102723883(dist=927728)
8:68529352:T:C	0.119807	0.0246431	1.22239e-06	TG	rs6995909	-0.0022	0.0033	0.9685	0.0563309	0.183284	-0.0107002	0.00630024	intronic	CPA6
8:68539311:G:A	0.1241	0.0246471	5.05301e-07	TG	rs6472323	-0.0036	0.0047	0.8449	0.0606129	0.187586	-0.0157064	0.0085064	intronic	CPA6
8:68540972:A:G	0.124095	0.0246355	4.9962e-07	TG	rs10092095	-0.0026	0.0047	0.9532	0.0606383	0.187552	-0.0147064	0.0095064	intronic	CPA6
8:68556732:A:G	0.123344	0.0247136	6.34463e-07	TG	rs444972	-0.0045	0.0048	0.7374	0.0596858	0.187002	-0.016864	0.00786398	intronic	CPA6
8:68557693:A:G	0.123835	0.0247178	5.75307e-07	TG	rs594006	-0.0044	0.0047	0.7512	0.0601661	0.187504	-0.0165064	0.0077064	intronic	CPA6
