# Supplementary material for: Genetic architecture of cardiometabolic risks in people living with HIV
Source: BMC Med. 2020 Oct 28;18:288. doi: 10.1186/s12916-020-01762-z (PMC7592520; doi:10.1186/s12916-020-01762-z)
Supplement: Supplementary file 4 — Additional file 4: Table S6. List of variants significantly associated with lipid levels in African Americans in the CNICS HIV cohort (p < E-5) and in Willer et al. [31] (p < 0.05). [file 12916_2020_1762_MOESM4_ESM.xlsx]

## Sheet: HDL
Supplementary Table S6: List of variants significantly associated with HDL levels in African Americans in the CNICS HIV cohort (p<E-5) and in Willer et al [31] (p<0.05).
Highlighted are association at p<5E-8 in CNICS.
variant_id	beta.hiv	beta_se.hiv	pvalue.hiv	trait_id	rsid	beta.willer	beta_se.willer	pvalue.willer	location	gene_symbol
16:56987015:C:T	0.157533	0.0347503	6.02252e-06	HDL	rs12446515	0.2506	0.0051	1e-307	intergenic	HERPUD1(dist=9222),CETP(dist=8820)
16:56988044:C:T	0.13574	0.0247469	4.45595e-08	HDL	rs173539	0.2386	0.0038	1e-307	intergenic	HERPUD1(dist=10251),CETP(dist=7791)
16:56989590:C:T	0.228951	0.0273331	8.09297e-17	HDL	rs247616	0.243	0.0038	1e-307	intergenic	HERPUD1(dist=11797),CETP(dist=6245)
16:56990716:C:A	0.23224	0.0273	2.71157e-17	HDL	rs247617	0.2528	0.005	1e-307	intergenic	HERPUD1(dist=12923),CETP(dist=5119)
16:56991363:C:T	0.23225	0.0273	2.70344e-17	HDL	rs183130	0.2508	0.0051	1e-307	intergenic	HERPUD1(dist=13570),CETP(dist=4472)
16:56991495:C:G	-0.12665	0.0271554	3.23093e-06	HDL	rs6499861	0.0807	0.0075	2.563e-28	intergenic	HERPUD1(dist=13702),CETP(dist=4340)
16:56991524:G:A	-0.129563	0.0257445	5.10702e-07	HDL	rs6499862	-0.0852	0.0068	1.557e-29	intergenic	HERPUD1(dist=13731),CETP(dist=4311)
16:56992017:G:A	-0.121559	0.0267412	5.6788e-06	HDL	rs6499863	-0.0862	0.005	9.745e-63	intergenic	HERPUD1(dist=14224),CETP(dist=3818)
16:56993324:C:A	0.181896	0.0257966	2.1687e-12	HDL	rs3764261	0.2412	0.0039	1e-307	intergenic	HERPUD1(dist=15531),CETP(dist=2511)
16:56994528:C:T	0.15801	0.0347636	5.691e-06	HDL	rs17231506	0.2385	0.0044	1e-307	intergenic	HERPUD1(dist=16735),CETP(dist=1307)
16:56994894:G:A	0.2055	0.0243056	4.2026e-17	HDL	rs4783961	0.0997	0.0036	5.73e-162	upstream	CETP(dist=941)
16:56995236:C:A	0.171401	0.0240849	1.36262e-12	HDL	rs112879910	0.2022	0.0036	1e-307	upstream	CETP(dist=599)
16:56996158:T:C	0.171621	0.0241102	1.34668e-12	HDL	rs3816117	0.2057	0.0047	1e-307	intronic	CETP
16:56996211:G:A	0.21328	0.0271817	5.80232e-15	HDL	rs711752	0.2005	0.0035	1e-307	intronic	CETP
16:56997233:G:A	-0.158824	0.0264799	2.22408e-09	HDL	rs1864163	-0.2247	0.0042	1e-307	intronic	CETP
16:57006378:A:G	-0.151506	0.0275446	4.08988e-08	HDL	rs11076175	-0.2537	0.0054	1e-307	intronic	CETP
16:57006590:C:T	-0.181448	0.0243201	1.10407e-13	HDL	rs7499892	-0.2531	0.0049	1e-307	intronic	CETP
16:57007192:T:C	0.210694	0.0387998	6.05079e-08	HDL	rs9930761	0.0619	0.0077	9.551e-10	intronic	CETP
16:57007353:C:T	0.227532	0.0388424	5.17001e-09	HDL	rs5883	0.1153	0.0084	1.757e-31	exonic	CETP
16:57009941:T:C	-0.124837	0.0244626	3.53655e-07	HDL	rs289719	-0.1129	0.0039	5.37e-173	intronic	CETP
16:57017002:T:G	0.221174	0.0383432	8.77903e-09	HDL	rs9923854	0.0844	0.0097	1.532e-15	intronic	CETP
16:57017662:G:A	0.156187	0.0332975	2.83863e-06	HDL	rs1801706	0.0643	0.0075	1.091e-15	UTR3	CETP(NM_001286085:c.*84G>A,NM_000078:c.*84G>A)
19:45412079:C:T	0.18373	0.0391109	2.7433e-06	HDL	rs7412	0.0978	0.0097	4.436e-19	exonic	APOE

## Sheet: LDL
Supplementary Table S6: List of variants significantly associated with LDL levels in African Americans in the CNICS HIV cohort (p<E-5) and in Willer et al [31] (p<0.05).
Highlighted are association at p<5E-8 in CNICS.
variant_id	beta.hiv	beta_se.hiv	pvalue.hiv	trait_id	rsid	beta.willer	beta_se.willer	pvalue.willer	location	gene_symbol
1:109817192:A:G	-0.13976	0.0280743	6.76519e-07	LDL	rs7528419	-0.1547	0.0054	1.55e-165	UTR3	CELSR2(NM_001408:c.*521A>G)
1:109817590:G:T	-0.152872	0.0285917	9.60256e-08	LDL	rs12740374	-0.161	0.0044	2.41e-272	UTR3	CELSR2(NM_001408:c.*919G>T)
16:72046211:G:T	-0.119015	0.0268848	9.88979e-06	LDL	rs8057016	-0.0197	0.0096	0.04014	intronic	DHODH
16:72046305:T:G	-0.120337	0.0268886	7.90027e-06	LDL	rs8058214	-0.019	0.0093	0.03435	intronic	DHODH
16:72046461:A:G	-0.12007	0.0268867	8.26098e-06	LDL	rs8061140	-0.0204	0.0094	0.02557	intronic	DHODH
16:72049212:G:T	-0.121575	0.0268657	6.25697e-06	LDL	rs7184117	-0.0344	0.0092	0.0006629	intronic	DHODH
19:11188164:T:C	-0.146516	0.0330587	9.6581e-06	LDL	rs56125973	-0.2255	0.0082	8.17e-149	intergenic	SMARCA4(dist=15206),LDLR(dist=11874)
19:11188850:T:C	-0.152652	0.0332162	4.48383e-06	LDL	rs112898275	-0.2252	0.0082	1.25e-148	intergenic	SMARCA4(dist=15892),LDLR(dist=11188)
19:11189764:T:C	-0.168581	0.032064	1.55749e-07	LDL	rs73015011	-0.2245	0.0087	1.29e-133	intergenic	SMARCA4(dist=16806),LDLR(dist=10274)
19:11190110:A:G	-0.162613	0.0317496	3.21113e-07	LDL	rs115594766	-0.2278	0.0087	8.97e-137	intergenic	SMARCA4(dist=17152),LDLR(dist=9928)
19:11190873:C:T	-0.161806	0.0317539	3.68316e-07	LDL	rs73015013	-0.2263	0.0082	3.95e-150	intergenic	SMARCA4(dist=17915),LDLR(dist=9165)
19:11192193:A:T	-0.137777	0.0310423	9.37837e-06	LDL	rs61194703	0.1918	0.0088	5.12e-96	intergenic	SMARCA4(dist=19235),LDLR(dist=7845)
19:45389596:G:A	-0.260766	0.0365616	1.22211e-12	LDL	rs7254892	-0.4853	0.0119	1e-307	intronic	NECTIN2
19:45399344:G:T	0.280455	0.0632525	9.57376e-06	LDL	rs75687619	0.1735	0.0161	8.052e-24	intronic	TOMM40
19:45399896:G:A	0.280495	0.0632563	9.55758e-06	LDL	rs76366838	0.1704	0.0167	1.582e-21	intronic	TOMM40
19:45400747:T:A	-0.459933	0.0394591	9.20168e-31	LDL	rs61679753	0.4389	0.015	1.63e-186	intronic	TOMM40
19:45403216:C:T	0.283823	0.0628877	6.62289e-06	LDL	rs115881343	0.1705	0.0161	1.005e-22	intronic	TOMM40
19:45403412:C:T	-0.154552	0.0257594	2.20194e-09	LDL	rs1160985	-0.0212	0.0049	3.523e-05	intronic	TOMM40
19:45403858:A:G	-0.155632	0.0258631	1.97674e-09	LDL	rs760136	-0.0253	0.0051	1.835e-06	intronic	TOMM40
19:45405062:A:G	-0.157023	0.0260531	1.86555e-09	LDL	rs1038026	-0.0245	0.0053	8.763e-06	intronic	TOMM40
19:45408836:T:G	-0.139029	0.0284199	1.04896e-06	LDL	rs405509	-0.0813	0.004	2.843e-84	upstream	APOE(dist=170)
19:45412079:C:T	-0.542354	0.0393068	4.40096e-42	LDL	rs7412	-0.5898	0.0101	1e-307	exonic	APOE
19:45413576:C:T	-0.336349	0.0329454	4.29295e-24	LDL	rs75627662	-0.0813	0.0064	8.489e-33	downstream	APOE(dist=924)
2:21223250:A:G	-0.197666	0.0396486	6.51922e-07	LDL	rs72654432	-0.0634	0.0177	0.00105	intergenic	LDAH(dist=200360),APOB(dist=1051)
2:21225485:C:G	-0.200069	0.0397542	5.1112e-07	LDL	rs1801702	0.0853	0.0133	1.059e-09	exonic	APOB
2:21226252:A:G	-0.198967	0.0397333	5.8188e-07	LDL	rs12691188	-0.0725	0.0174	0.0001006	intronic	APOB
2:21381177:G:A	0.140606	0.0300214	2.94009e-06	LDL	rs12997242	0.0837	0.0055	4.032e-48	intergenic	TDRD15(dist=13939),LINC01822(dist=529129)
8:9187595:A:G	0.131504	0.0289154	5.62478e-06	LDL	rs7004769	0.0353	0.0063	5.203e-08	ncRNA_intronic	LOC157273

## Sheet: Trigs
Supplementary Table S6: List of variants significantly associated with triglyceride levels in African Americans in the CNICS HIV cohort (p<E-5) and in Willer et al [31] (p<0.05).
Highlighted are association at p<5E-8 in CNICS.
variant_id	beta.hiv	beta_se.hiv	pvalue.hiv	trait_id	rsid	beta.willer	beta_se.willer	pvalue.willer	location	gene_symbol
11:116662407:G:C	0.292917	0.0485598	1.80614e-09	TG	rs3135506	0.1837	0.0096	1.117e-68	exonic	APOA5
8:19830921:C:T	-0.135711	0.0242091	2.25188e-08	TG	rs10096633	-0.1471	0.005	3.36e-182	intergenic	LPL(dist=6151),SLC18A1(dist=171445)
2:235857114:A:G	-0.241738	0.0465632	2.21676e-07	TG	rs2042831	0.0157	0.0083	0.02118	intergenic	LINC01173(dist=230706),SH3BP4(dist=3514)
2:235857046:C:T	-0.234404	0.046237	4.21572e-07	TG	rs2042830	0.0178	0.0086	0.01584	intergenic	LINC01173(dist=230638),SH3BP4(dist=3582)
8:19824667:C:T	-0.114696	0.0237019	1.36677e-06	TG	rs386723272	-0.1177	0.0042	2.42e-173	UTR3	LPL(NM_000237:c.*1846C>T)
8:19824492:T:C	-0.113863	0.0237102	1.6418e-06	TG	rs13702	-0.1069	0.0037	6.56e-187	UTR3	LPL(NM_000237:c.*1671T>C)
1:63049551:A:C	-0.115712	0.0242343	1.88143e-06	TG	rs11207995	-0.058	0.0049	1.505e-32	intronic	DOCK7
1:62992749:T:C	-0.115472	0.0242314	1.97019e-06	TG	rs11207980	-0.0735	0.005	1.087e-43	intronic	DOCK7
1:63041800:T:G	-0.115432	0.0242484	2.01912e-06	TG	rs11207992	-0.066	0.0035	8.949e-75	intronic	DOCK7
1:63118196:A:C	-0.115155	0.0242655	2.17077e-06	TG	rs10889353	-0.0653	0.0036	1.568e-69	intronic	DOCK7
1:63055470:G:A	-0.114753	0.0242529	2.32634e-06	TG	rs11207996	-0.0739	0.005	4.585e-44	intronic	DOCK7
2:235855434:C:T	-0.22044	0.0467347	2.49926e-06	TG	rs4663526	0.0161	0.0085	0.02391	intergenic	LINC01173(dist=229026),SH3BP4(dist=5194)
8:19819439:A:G	-0.112545	0.0239272	2.66526e-06	TG	rs326	-0.0869	0.005	1.004e-63	intronic	LPL
15:58723675:C:T	0.111282	0.0236679	2.68891e-06	TG	rs1800588	0.0436	0.006	6.729e-12	upstream	LIPC(dist=500)
1:63037837:C:T	-0.113825	0.0242605	2.82359e-06	TG	rs12116574	-0.0735	0.005	1.051e-43	intronic	DOCK7
1:63098235:G:A	-0.113903	0.0242838	2.84136e-06	TG	rs10789119	-0.0687	0.0035	3.071e-80	intronic	DOCK7
1:63107526:C:T	-0.113688	0.0242445	2.85839e-06	TG	rs995000	-0.0691	0.0035	4.042e-82	intronic	DOCK7
1:63094692:A:G	-0.113259	0.0242202	3.04464e-06	TG	rs10789118	-0.0652	0.0035	2.561e-72	intronic	DOCK7
1:63013134:A:G	-0.113608	0.0243091	3.08535e-06	TG	rs2029763	-0.0658	0.0035	7.43e-74	intronic	DOCK7
1:63050598:T:G	-0.113482	0.0243004	3.13843e-06	TG	rs3850634	-0.0654	0.0035	1.166e-72	intronic	DOCK7
7:17920253:G:C	0.110835	0.0238134	3.38468e-06	TG	rs17138358	0.0112	0.0048	0.02904	UTR3	SNX13(NM_001350870:c.*2184C>G)
1:62984897:C:T	-0.112586	0.024273	3.65557e-06	TG	rs10889338	-0.0736	0.005	8.081e-44	intronic	DOCK7
1:63145439:G:A	-0.112181	0.0243461	4.23191e-06	TG	rs11208004	-0.0691	0.0035	2.397e-81	intronic	DOCK7
1:63105538:T:C	-0.110827	0.0242358	4.99604e-06	TG	rs12047226	-0.0738	0.005	6.128e-44	intronic	DOCK7
1:63099023:T:C	-0.11074	0.0242695	5.23613e-06	TG	rs10889352	-0.0653	0.0036	7.04e-71	intronic	DOCK7
1:63094207:A:G	-0.109961	0.024243	5.95281e-06	TG	rs11485618	-0.0652	0.0035	3.63e-72	intronic	DOCK7
15:58723939:G:A	0.107121	0.023709	6.46698e-06	TG	rs2070895	0.0412	0.0059	7.113e-11	upstream	LIPC(dist=236)
3:154281860:C:G	0.120222	0.026621	6.53071e-06	TG	rs10513462	0.0425	0.0193	0.03476	intergenic	GPR149(dist=134356),MME(dist=515576)
