# Supplementary material for: Genetic architecture of cardiometabolic risks in people living with HIV
Source: BMC Med. 2020 Oct 28;18:288. doi: 10.1186/s12916-020-01762-z (PMC7592520; doi:10.1186/s12916-020-01762-z)
Supplement: Supplementary file 5 — Additional file 5: Table S7. List of variants significantly associated with lipid levels in African Americans in the CNICS HIV cohort (p < E-5), non-significant in Willer et al. [31] (p > 0.05) and with no overlap between 99% confidence intervals for the beta coefficients between CNICS and Willer et al. [file 12916_2020_1762_MOESM5_ESM.xlsx]

## Sheet: HDL AA
Supplementary Table S7: List of variants significantly associated with HDL levels in African Americans in the CNICS HIV cohort (p<E-5) and not in Willer et al. [31] (p>0.05) and with no overlap between 99% confidence intervals for beta coefficients in CNICS versus Willer et al.
variant_id	beta.hiv	beta_se.hiv	pvalue.hiv	trait_id	rsid	beta.willer	beta_se.willer	pvalue.willer	beta_LCI.hiv	beta_UCI.hiv	beta_LCI.willer	beta_UCI.willer	location	gene_symbol
1:224538940:C:T	0.262103	0.0586614	8.16902e-06	HDL	rs11579964	-0.0025	0.0068	0.7586	0.111001	0.413205	-0.0200156	0.0150156	intergenic	NVL(dist=21049),CNIH4(dist=5573)
1:245267910:C:T	0.141357	0.0307884	4.57736e-06	HDL	rs10927395	0.0008	0.0068	0.8347	0.0620515	0.220663	-0.0167156	0.0183156	intronic	EFCAB2
10:131556672:T:C	0.126722	0.0273918	3.87213e-06	HDL	rs7075748	0.0113	0.0056	0.06275	0.0561654	0.197279	-0.00312464	0.0257246	intronic	MGMT
12:17352290:C:A	-0.113754	0.0254904	8.37837e-06	HDL	rs9788058	-0.0142	0.009	0.1222	-0.179413	-0.0480948	-0.0373825	0.00898246	intergenic	SKP1P2(dist=208728),LINC02378(dist=382467)
12:49424616:G:A	0.209768	0.0472163	9.18744e-06	HDL	rs11614738	-0.0001	0.005	0.8047	0.0881468	0.331389	-0.0129791	0.0127791	intronic	KMT2D
12:68882040:G:A	0.109486	0.0247166	9.75741e-06	HDL	rs7311899	-0.0079	0.005	0.2444	0.0458203	0.173152	-0.0207791	0.00497915	intergenic	LINC02384(dist=36776),RAP1B(dist=122579)
14:57649554:G:A	-0.116439	0.0257093	6.14284e-06	HDL	rs11848373	0.0369	0.0217	0.2662	-0.182662	-0.0502164	-0.0189955	0.0927955	intergenic	OTX2-AS1(dist=251528),EXOC5(dist=19640)
16:58697891:A:G	-0.140913	0.0308976	5.29277e-06	HDL	rs6499965	-0.0055	0.0048	0.2369	-0.2205	-0.0613261	-0.017864	0.00686398	intergenic	CNOT1(dist=34101),SLC38A7(dist=1122)
16:58703359:A:G	-0.140104	0.0315679	9.38113e-06	HDL	rs8044347	-0.0046	0.0048	0.2885	-0.221417	-0.0587906	-0.016964	0.00776398	intronic	SLC38A7
16:58703966:A:G	-0.144292	0.0322004	7.69039e-06	HDL	rs9923128	-0.0036	0.0048	0.4264	-0.227234	-0.0613489	-0.015964	0.00876398	intronic	SLC38A7
2:79489923:C:T	-0.122602	0.0268712	5.2451e-06	HDL	rs17705745	-0.0047	0.0048	0.3341	-0.191817	-0.0533859	-0.017064	0.00766398	intergenic	REG3A(dist=103043),LOC101927987(dist=230919)
2:79495823:G:A	-0.119838	0.026962	9.10231e-06	HDL	rs1434190	-0.0049	0.0048	0.3408	-0.189288	-0.0503889	-0.017264	0.00746398	intergenic	REG3A(dist=108943),LOC101927987(dist=225019)
20:52844350:C:T	-0.294615	0.0653011	6.66643e-06	HDL	rs12625916	-0.0127	0.0063	0.1092	-0.462819	-0.12641	-0.0289277	0.00352772	intergenic	PFDN4(dist=7858),DOK5(dist=247661)
21:25781648:A:T	0.118723	0.0243636	1.15331e-06	HDL	rs2829047	0.004	0.0049	0.5021	0.0559664	0.181479	-0.00862156	0.0166216	intergenic	LINC01689(dist=87958),LINC01684(dist=19406)
21:25791411:G:A	0.107533	0.0242215	9.32178e-06	HDL	rs2212006	-0.0023	0.0049	0.6011	0.0451423	0.169923	-0.0149216	0.0103216	intergenic	LINC01689(dist=97721),LINC01684(dist=9643)
4:179108481:G:A	-0.139659	0.0311525	7.61836e-06	HDL	rs1563700	-0.0017	0.0049	0.695	-0.219902	-0.0594152	-0.0143216	0.0109216	intergenic	LINC01098(dist=196577),NONE(dist=NONE)
5:18421510:T:A	-0.600066	0.122727	1.06151e-06	HDL	rs1918340	0.0173	0.0095	0.1106	-0.91619	-0.283942	-0.00717038	0.0417704	intergenic	LINC02223(dist=490912),CDH18(dist=1049895)
5:24463001:A:G	0.154369	0.0348485	9.75509e-06	HDL	rs10038457	-0.0116	0.0083	0.2949	0.064605	0.244132	-0.0329794	0.00977938	intergenic	C5orf17(dist=284627),CDH10(dist=24208)
5:24482475:T:C	0.163269	0.0352367	3.74019e-06	HDL	rs1428365	-0.0085	0.0083	0.5574	0.0725056	0.254033	-0.0298794	0.0128794	intergenic	C5orf17(dist=304101),CDH10(dist=4734)
6:42516718:C:T	0.110684	0.0242836	5.35997e-06	HDL	rs9349235	-0.0003	0.0048	0.7411	0.0481337	0.173234	-0.012664	0.012064	intergenic	TRERF1(dist=96929),UBR2(dist=15042)
6:42526622:T:A	0.111317	0.0243454	5.00606e-06	HDL	rs10085253	0.0004	0.0048	0.7143	0.0486074	0.174026	-0.011964	0.012764	intergenic	TRERF1(dist=106833),UBR2(dist=5138)
6:42527902:C:T	0.118978	0.0241535	8.8264e-07	HDL	rs9394908	-0.0057	0.005	0.27	0.0567629	0.181194	-0.0185791	0.00717915	intergenic	TRERF1(dist=108113),UBR2(dist=3858)
6:42530004:G:A	0.107181	0.0241975	9.76873e-06	HDL	rs9381194	-0.0009	0.0048	0.6653	0.044852	0.169509	-0.013264	0.011464	intergenic	TRERF1(dist=110215),UBR2(dist=1756)
6:42641704:G:A	0.12262	0.0265228	3.92983e-06	HDL	rs761537	-0.0098	0.005	0.08117	0.0543015	0.190938	-0.0226791	0.00307915	intronic	UBR2
6:42643096:A:G	0.126219	0.0267229	2.4218e-06	HDL	rs6905989	-0.0096	0.005	0.09018	0.0573854	0.195053	-0.0224791	0.00327915	intronic	UBR2
7:43657875:T:A	-0.282734	0.0630052	7.46347e-06	HDL	rs12702054	0.0088	0.0058	0.1058	-0.445025	-0.120444	-0.00613981	0.0237398	intronic	STK17A
7:43658789:G:T	-0.283073	0.0630184	7.31086e-06	HDL	rs10239225	0.0076	0.0046	0.07752	-0.445398	-0.120748	-0.00424881	0.0194488	intronic	STK17A
7:43660819:T:G	-0.282698	0.0630034	7.47895e-06	HDL	rs10262925	0.0084	0.0058	0.1379	-0.444984	-0.120412	-0.00653981	0.0233398	intronic	STK17A
7:43664198:A:G	-0.281914	0.0627817	7.36259e-06	HDL	rs10233697	0.008	0.0058	0.1396	-0.443629	-0.1202	-0.00693981	0.0229398	exonic	STK17A
7:43665500:T:C	-0.282651	0.0629993	7.49493e-06	HDL	rs1044220	0.0076	0.0058	0.1715	-0.444927	-0.120376	-0.00733981	0.0225398	UTR3	STK17A(NM_004760:c.*1059T>C)
7:43674676:A:G	-0.281777	0.0627786	7.43037e-06	HDL	rs12702055	0.0074	0.0058	0.1745	-0.443484	-0.12007	-0.00753981	0.0223398	intergenic	STK17A(dist=7698),COA1(dist=4170)
7:43676520:G:C	-0.285762	0.0625649	5.12503e-06	HDL	rs17439848	0.0074	0.0058	0.1761	-0.446918	-0.124605	-0.00753981	0.0223398	intergenic	STK17A(dist=9542),COA1(dist=2326)
7:43676932:C:A	-0.280836	0.0627809	7.97383e-06	HDL	rs17439918	0.0074	0.0058	0.1729	-0.442549	-0.119123	-0.00753981	0.0223398	intergenic	STK17A(dist=9954),COA1(dist=1914)
7:43677105:T:C	-0.280883	0.0627833	7.9524e-06	HDL	rs17439981	0.0074	0.0058	0.1721	-0.442602	-0.119164	-0.00753981	0.0223398	intergenic	STK17A(dist=10127),COA1(dist=1741)
7:43681187:G:C	-0.280833	0.0627809	7.97566e-06	HDL	rs10231318	0.0074	0.0058	0.1722	-0.442546	-0.11912	-0.00753981	0.0223398	intronic	COA1
7:43681382:C:T	-0.280828	0.0627805	7.97778e-06	HDL	rs10231274	0.0074	0.0058	0.1745	-0.442539	-0.119116	-0.00753981	0.0223398	intronic	COA1
7:43682281:A:G	-0.28086	0.0627824	7.9635e-06	HDL	rs13231322	0.0075	0.0058	0.1742	-0.442577	-0.119143	-0.00743981	0.0224398	intronic	COA1
7:43685150:T:C	-0.280132	0.0627786	8.39358e-06	HDL	rs10263142	0.0087	0.0058	0.1115	-0.441839	-0.118425	-0.00623981	0.0236398	intronic	COA1
7:43685287:T:C	-0.280142	0.0627776	8.38507e-06	HDL	rs17440162	0.0085	0.0058	0.1176	-0.441846	-0.118437	-0.00643981	0.0234398	intronic	COA1
7:43686224:C:T	-0.280099	0.062785	8.43212e-06	HDL	rs970135	0.0076	0.0058	0.1711	-0.441822	-0.118375	-0.00733981	0.0225398	UTR3	COA1(NM_001321205:c.*833G>A,NM_001321204:c.*833G>A,NM_001321202:c.*833G>A,NM_001321203:c.*833G>A)
7:43687380:T:C	-0.277973	0.0613883	6.17031e-06	HDL	rs10271871	0.0076	0.0058	0.1703	-0.436099	-0.119848	-0.00733981	0.0225398	intronic	COA1
7:43687967:G:C	-0.280142	0.0627776	8.38507e-06	HDL	rs17531127	0.0086	0.0058	0.1158	-0.441846	-0.118437	-0.00633981	0.0235398	intronic	COA1
7:43692093:G:A	-0.280142	0.0627776	8.38507e-06	HDL	rs10254929	0.0082	0.0058	0.1347	-0.441846	-0.118437	-0.00673981	0.0231398	intronic	COA1
7:43692427:A:G	-0.282055	0.0628224	7.38583e-06	HDL	rs13222483	0.0086	0.0058	0.1148	-0.443874	-0.120235	-0.00633981	0.0235398	intronic	COA1
7:43693520:C:T	-0.280155	0.0627823	8.38978e-06	HDL	rs10259377	0.0088	0.0058	0.1071	-0.441871	-0.118438	-0.00613981	0.0237398	intronic	COA1
7:43695324:C:T	-0.280142	0.0627776	8.38507e-06	HDL	rs10267416	0.0096	0.0059	0.07436	-0.441846	-0.118437	-0.00559739	0.0247974	intronic	COA1
7:43697193:C:T	-0.280142	0.0627776	8.38507e-06	HDL	rs10081363	0.0093	0.0059	0.0871	-0.441846	-0.118437	-0.00589739	0.0244974	intronic	COA1
7:43697512:A:G	-0.280159	0.0627781	8.37581e-06	HDL	rs10246559	0.0088	0.0058	0.098	-0.441864	-0.118453	-0.00613981	0.0237398	intronic	COA1
7:43698816:T:C	-0.280142	0.0627776	8.38507e-06	HDL	rs10081357	0.0079	0.0058	0.1631	-0.441846	-0.118437	-0.00703981	0.0228398	intronic	COA1
7:43699111:A:T	-0.280142	0.0627776	8.38507e-06	HDL	rs10081211	0.0086	0.0057	0.1201	-0.441846	-0.118437	-0.00608223	0.0232822	intronic	COA1
7:43700883:C:T	-0.28015	0.0627779	8.38056e-06	HDL	rs10266812	0.0078	0.0058	0.1673	-0.441855	-0.118445	-0.00713981	0.0227398	intronic	COA1
7:43709735:C:T	-0.28015	0.0627779	8.38056e-06	HDL	rs10231164	0.0086	0.0057	0.1179	-0.441855	-0.118445	-0.00608223	0.0232822	intronic	COA1
7:43724256:A:C	-0.280117	0.0627819	8.41225e-06	HDL	rs10241400	0.0086	0.0057	0.1165	-0.441832	-0.118401	-0.00608223	0.0232822	intronic	COA1
7:43726584:T:A	-0.280142	0.0627776	8.38507e-06	HDL	rs10236458	0.0086	0.0057	0.1159	-0.441846	-0.118437	-0.00608223	0.0232822	intronic	COA1
7:43750549:A:G	-0.2801	0.062786	8.43397e-06	HDL	rs10225076	0.0088	0.0058	0.1055	-0.441826	-0.118374	-0.00613981	0.0237398	intronic	COA1
7:43760713:C:T	-0.280073	0.0627808	8.43663e-06	HDL	rs13240269	0.0095	0.0058	0.1135	-0.441786	-0.11836	-0.00543981	0.0244398	intronic	COA1
7:43761122:A:T	-0.280068	0.0627798	8.43679e-06	HDL	rs10248305	0.0084	0.0059	0.1311	-0.441778	-0.118358	-0.00679739	0.0235974	intronic	COA1
7:43763569:A:G	-0.280086	0.0627803	8.42685e-06	HDL	rs17654227	0.0087	0.0057	0.1179	-0.441797	-0.118375	-0.00598223	0.0233822	intronic	COA1
7:43763615:C:A	-0.280073	0.0627796	8.43283e-06	HDL	rs17654239	0.0088	0.0057	0.1146	-0.441783	-0.118364	-0.00588223	0.0234822	intronic	COA1
7:43765799:G:A	-0.280088	0.0627797	8.42438e-06	HDL	rs10236639	0.0088	0.0057	0.1143	-0.441797	-0.118378	-0.00588223	0.0234822	intronic	COA1
7:43768772:T:C	-0.280099	0.0627802	8.41871e-06	HDL	rs17654257	0.0087	0.0057	0.1212	-0.44181	-0.118388	-0.00598223	0.0233822	intronic	COA1
7:43769149:G:T	-0.279966	0.0627824	8.50805e-06	HDL	rs17710630	0.0087	0.0057	0.1216	-0.441682	-0.118249	-0.00598223	0.0233822	upstream	COA1(dist=9)
8:130698432:C:T	0.173123	0.0381546	5.90618e-06	HDL	rs11785932	0.0037	0.006	0.494	0.0748437	0.271403	-0.011755	0.019155	intergenic	CCDC26(dist=5947),GSDMC(dist=62010)
8:139680945:T:C	0.112659	0.0250328	7.02456e-06	HDL	rs4527924	0.0051	0.0062	0.4803	0.0481789	0.177139	-0.0108701	0.0210701	intronic	COL22A1
8:139681483:G:C	0.115639	0.0249171	3.60889e-06	HDL	rs4909828	0.0053	0.0062	0.4596	0.0514564	0.179821	-0.0106701	0.0212701	intronic	COL22A1
8:69613880:A:C	-0.11389	0.0254584	7.96275e-06	HDL	rs7836513	0.0004	0.0049	0.9665	-0.179466	-0.0483134	-0.0122216	0.0130216	intronic	C8orf34
8:69616117:A:G	-0.114723	0.0254742	6.9254e-06	HDL	rs12543018	0.0004	0.0049	0.9548	-0.18034	-0.0491058	-0.0122216	0.0130216	intronic	C8orf34
9:18027286:T:C	-0.131482	0.0248116	1.24246e-07	HDL	rs7033195	0.0002	0.0049	0.7456	-0.195393	-0.0675719	-0.0124216	0.0128216	intergenic	SH3GL2(dist=230160),ADAMTSL1(dist=446793)

## Sheet: LDL AA
Supplementary Table S7: List of variants significantly associated with LDL levels in African Americans in the CNICS HIV cohort (p<E-5) and not in Willer et al. [31] (p>0.05) and with no overlap between 99% confidence intervals for beta coefficients in CNICS versus Willer et al.
variant_id	beta.hiv	beta_se.hiv	pvalue.hiv	trait_id	rsid	beta.willer	beta_se.willer	pvalue.willer	beta_LCI.hiv	beta_UCI.hiv	beta_LCI.willer	beta_UCI.willer	location	gene_symbol
1:225598675:G:A	-0.297442	0.0625165	2.05253e-06	LDL	rs6660819	0.0167	0.0141	0.2896	-0.458473	-0.13641	-0.0196192	0.0530192	intronic	LBR	math ability
1:79515310:A:C	0.148876	0.0330286	6.81929e-06	LDL	rs17098468	-0.0016	0.0068	0.7982	0.0637998	0.233952	-0.0191156	0.0159156	intergenic	ADGRL4(dist=42815),LINC01781(dist=1486130)
1:79519719:A:T	0.147217	0.0330153	8.54414e-06	LDL	rs10493620	0.0011	0.0074	0.8223	0.0621752	0.232259	-0.0179611	0.0201611	intergenic	ADGRL4(dist=47224),LINC01781(dist=1481721)
1:79520923:T:C	0.148314	0.0329699	7.11262e-06	LDL	rs17131734	-0.003	0.007	0.576	0.0633893	0.233239	-0.0210308	0.0150308	intergenic	ADGRL4(dist=48428),LINC01781(dist=1480517)
1:79523635:C:T	-0.151292	0.0327934	4.13101e-06	LDL	rs4650387	0.0011	0.0068	0.7683	-0.235762	-0.0668217	-0.0164156	0.0186156	intergenic	ADGRL4(dist=51140),LINC01781(dist=1477805)
1:79523903:C:G	0.148906	0.0330236	6.76853e-06	LDL	rs1576929	0.0022	0.0069	0.7229	0.0638429	0.233969	-0.0155732	0.0199732	intergenic	ADGRL4(dist=51408),LINC01781(dist=1477537)
1:79526076:T:C	0.147822	0.0329832	7.69015e-06	LDL	rs12563559	-0.0026	0.0069	0.684	0.0628627	0.232781	-0.0203732	0.0151732	intergenic	ADGRL4(dist=53581),LINC01781(dist=1475364)
1:79529481:A:C	-0.147333	0.0329163	7.89805e-06	LDL	rs1332826	0.0018	0.0068	0.7755	-0.23212	-0.0625464	-0.0157156	0.0193156	intergenic	ADGRL4(dist=56986),LINC01781(dist=1471959)
1:79530927:G:T	0.147469	0.0329828	8.08035e-06	LDL	rs11162610	-0.0022	0.0068	0.725	0.0625108	0.232427	-0.0197156	0.0153156	intergenic	ADGRL4(dist=58432),LINC01781(dist=1470513)
1:79553946:T:A	0.146315	0.033011	9.66727e-06	LDL	rs12407899	0.0016	0.0068	0.8316	0.0612847	0.231346	-0.0159156	0.0191156	intergenic	ADGRL4(dist=81451),LINC01781(dist=1447494)
1:79560318:T:C	0.146331	0.0330437	9.84356e-06	LDL	rs11162624	-0.002	0.0068	0.7951	0.0612158	0.231446	-0.0195156	0.0155156	intergenic	ADGRL4(dist=87823),LINC01781(dist=1441122)
10:53853542:A:G	-0.221262	0.0495742	8.37935e-06	LDL	rs1904017	0.0034	0.01	0.7362	-0.348957	-0.0935675	-0.0223583	0.0291583	intronic	PRKG1
10:53859440:G:T	-0.218188	0.0492767	9.87039e-06	LDL	rs1904013	0.0029	0.01	0.8133	-0.345116	-0.0912594	-0.0228583	0.0286583	intronic	PRKG1
10:53870575:G:A	-0.222631	0.0491656	6.18871e-06	LDL	rs3862583	0.0039	0.01	0.7422	-0.349273	-0.0959884	-0.0218583	0.0296583	intronic	PRKG1
10:53892721:T:G	-0.216115	0.0488198	9.91679e-06	LDL	rs12267384	0.0063	0.0101	0.5314	-0.341866	-0.0903635	-0.0197159	0.0323159	intronic	PRKG1
14:103161201:T:G	-0.315497	0.0710435	9.29227e-06	LDL	rs8014003	-0.0097	0.0158	0.6199	-0.498493	-0.132501	-0.0503981	0.0309981	intronic	RCOR1
16:22730983:C:T	0.119369	0.026797	8.72319e-06	LDL	rs12920706	0.0051	0.0064	0.5779	0.0503447	0.188394	-0.0113853	0.0215853	intergenic	LOC653786(dist=142797),HS3ST2(dist=94877)
19:10526009:C:T	-0.114695	0.0258123	9.18428e-06	LDL	rs6511698	-0.0037	0.0055	0.4834	-0.181183	-0.0482072	-0.0178671	0.0104671	intergenic	CDC37(dist=11738),PDE4A(dist=1440)
5:150448376:A:G	-0.15747	0.0350812	7.44324e-06	LDL	rs1862364	0.0133	0.0082	0.1214	-0.247834	-0.067107	-0.0078218	0.0344218	intronic	TNIP1
6:127547027:G:A	0.161216	0.0356826	6.48955e-06	LDL	rs7759507	-0.0038	0.0074	0.9097	0.0693041	0.253129	-0.0228611	0.0152611	intergenic	RSPO3(dist=26401),RNF146(dist=40800)
6:127547176:C:T	0.161215	0.035682	6.48876e-06	LDL	rs7759540	-0.0049	0.0074	0.8019	0.0693038	0.253125	-0.0239611	0.0141611	intergenic	RSPO3(dist=26550),RNF146(dist=40651)
6:45705079:C:T	0.115085	0.0251836	5.08442e-06	LDL	rs10948250	-0.0002	0.0054	0.5618	0.0502163	0.179954	-0.0141095	0.0137095	intergenic	RUNX2(dist=186260),CLIC5(dist=161111)
7:151546863:C:A	-0.123055	0.0278018	9.94695e-06	LDL	rs7776530	0.0077	0.0065	0.1191	-0.194667	-0.0514418	-0.00904289	0.0244429	intronic	PRKAG2	smokingxLDL interaction	Multi-ancestry genome-wide gene-smoking interaction study of 387,272 individuals identifies new loci associated with serum lipids.
9:120878170:A:C	-0.150145	0.0338339	9.43013e-06	LDL	rs2809391	-0.0002	0.0069	0.9485	-0.237295	-0.0629946	-0.0179732	0.0175732	intergenic	TLR4(dist=398401),BRINP1(dist=1050738)
9:120883001:G:T	-0.150643	0.0338217	8.74469e-06	LDL	rs2809392	-0.0005	0.0069	0.9238	-0.237762	-0.0635243	-0.0182732	0.0172732	intergenic	TLR4(dist=403232),BRINP1(dist=1045907)
9:120883836:C:T	-0.153958	0.0339302	5.92375e-06	LDL	rs721737	-0.0014	0.0048	0.8087	-0.241356	-0.0665593	-0.013764	0.010964	intergenic	TLR4(dist=404067),BRINP1(dist=1045072)
9:120891770:A:G	-0.154915	0.0340182	5.48243e-06	LDL	rs1115375	-0.0001	0.0069	0.8761	-0.24254	-0.0672905	-0.0178732	0.0176732	intergenic	TLR4(dist=412001),BRINP1(dist=1037138)
9:120899620:A:G	-0.150582	0.0337534	8.45833e-06	LDL	rs2769184	-0.0004	0.0069	0.8783	-0.237524	-0.0636386	-0.0181732	0.0173732	intergenic	TLR4(dist=419851),BRINP1(dist=1029288)
9:120902240:T:A	-0.148464	0.0334702	9.51728e-06	LDL	rs2809395	0.0001	0.0069	0.8909	-0.234678	-0.0622507	-0.0176732	0.0178732	intergenic	TLR4(dist=422471),BRINP1(dist=1026668)

## Sheet: Trig AA
Supplementary Table S7: List of variants significantly associated with triglyceride levels in African Americans in the CNICS HIV cohort (p<E-5) and not in Willer et al. [31] (p>0.05) and with no overlap between 99% confidence intervals for beta coefficients in CNICS versus Willer et al.
variant_id	beta.hiv	beta_se.hiv	pvalue.hiv	trait_id	rsid	beta.willer	beta_se.willer	pvalue.willer	beta_LCI.hiv	beta_UCI.hiv	beta_LCI.willer	beta_UCI.willer	location	gene_symbol
12:76109151:G:C	0.120829	0.0273078	9.99383e-06	TG	rs7978873	0.0019	0.0058	0.4586	0.0504888	0.191169	-0.0130398	0.0168398	intergenic	KRR1(dist=203733),PHLDA1(dist=310076)
16:28301487:T:C	-0.120766	0.0241648	6.13057e-07	TG	rs9939450	-0.0059	0.0058	0.3488	-0.183011	-0.0585217	-0.0208398	0.00903981	intergenic	XPO6(dist=78248),SBK1(dist=2353)
16:28304997:T:C	-0.111215	0.0245243	5.98452e-06	TG	rs8052258	-0.0061	0.0057	0.3694	-0.174386	-0.0480445	-0.0207822	0.00858223	intronic	SBK1
18:74211067:C:T	0.132945	0.0283592	2.88067e-06	TG	rs12456640	0.0012	0.0062	0.9967	0.0598967	0.205994	-0.0147701	0.0171701	intergenic	C18orf65(dist=1022),LINC00908(dist=29545)
3:119884663:G:T	-0.116307	0.0262035	9.37334e-06	TG	rs1488763	0.0008	0.0037	0.7513	-0.183803	-0.0488116	-0.00873057	0.0103306	UTR3	GPR156(NM_001168271:c.*1216C>A,NM_153002:c.*1216C>A)
4:126133079:C:A	0.166366	0.0363683	4.96326e-06	TG	rs4130333	0.0108	0.009	0.1861	0.0726877	0.260045	-0.0123825	0.0339825	intergenic	ANKRD50(dist=499192),FAT4(dist=104488)
6:67720985:G:A	-0.376824	0.0849185	9.4228e-06	TG	rs9445803	-0.0046	0.0184	0.7258	-0.59556	-0.158088	-0.0519953	0.0427953	intergenic	SLC25A51P1(dist=1221609),LOC102723883(dist=1044258)
6:67737928:T:A	-0.405855	0.0804738	4.84141e-07	TG	rs10944947	0.0017	0.017	0.9954	-0.613142	-0.198568	-0.0420891	0.0454891	intergenic	SLC25A51P1(dist=1238552),LOC102723883(dist=1027315)
6:67749352:G:A	-0.405872	0.0804863	4.85601e-07	TG	rs1453891	-0.0018	0.0153	0.9104	-0.613191	-0.198553	-0.0412102	0.0376102	intergenic	SLC25A51P1(dist=1249976),LOC102723883(dist=1015891)
6:67752170:G:A	-0.405922	0.0804796	4.82954e-07	TG	rs11968427	-0.0054	0.0157	0.7123	-0.613224	-0.198621	-0.0458405	0.0350405	intergenic	SLC25A51P1(dist=1252794),LOC102723883(dist=1013073)
6:67824712:G:A	-0.383455	0.084578	6.01693e-06	TG	rs9454043	-0.0051	0.0172	0.6235	-0.601313	-0.165596	-0.0494043	0.0392043	intergenic	SLC25A51P1(dist=1325336),LOC102723883(dist=940531)
6:67824872:A:C	-0.383455	0.084578	6.01693e-06	TG	rs9445826	-0.0069	0.0177	0.5581	-0.601313	-0.165596	-0.0524922	0.0386922	intergenic	SLC25A51P1(dist=1325496),LOC102723883(dist=940371)
6:67825740:C:G	-0.383455	0.084578	6.01693e-06	TG	rs9454044	0.0068	0.0173	0.5481	-0.601313	-0.165596	-0.0377618	0.0513618	intergenic	SLC25A51P1(dist=1326364),LOC102723883(dist=939503)
6:67830181:A:G	-0.382464	0.0860279	9.06672e-06	TG	rs2054009	0.0034	0.0166	0.9781	-0.604058	-0.160871	-0.0393588	0.0461588	intergenic	SLC25A51P1(dist=1330805),LOC102723883(dist=935062)
6:67831987:C:T	-0.384931	0.0845614	5.51816e-06	TG	rs9445828	-0.0066	0.0182	0.5072	-0.602747	-0.167116	-0.0534801	0.0402801	intergenic	SLC25A51P1(dist=1332611),LOC102723883(dist=933256)
6:67837515:C:T	-0.386215	0.0845271	5.09112e-06	TG	rs11970280	-0.0068	0.018	0.4879	-0.603942	-0.168487	-0.0531649	0.0395649	intergenic	SLC25A51P1(dist=1338139),LOC102723883(dist=927728)
8:68529352:T:C	0.119807	0.0246431	1.22239e-06	TG	rs6995909	-0.0022	0.0033	0.9685	0.0563309	0.183284	-0.0107002	0.00630024	intronic	CPA6
8:68539311:G:A	0.1241	0.0246471	5.05301e-07	TG	rs6472323	-0.0036	0.0047	0.8449	0.0606129	0.187586	-0.0157064	0.0085064	intronic	CPA6
8:68540972:A:G	0.124095	0.0246355	4.9962e-07	TG	rs10092095	-0.0026	0.0047	0.9532	0.0606383	0.187552	-0.0147064	0.0095064	intronic	CPA6
8:68556732:A:G	0.123344	0.0247136	6.34463e-07	TG	rs444972	-0.0045	0.0048	0.7374	0.0596858	0.187002	-0.016864	0.00786398	intronic	CPA6
8:68557693:A:G	0.123835	0.0247178	5.75307e-07	TG	rs594006	-0.0044	0.0047	0.7512	0.0601661	0.187504	-0.0165064	0.0077064	intronic	CPA6
