# Supplementary material for: Genetic architecture of cardiometabolic risks in people living with HIV
Source: BMC Med. 2020 Oct 28;18:288. doi: 10.1186/s12916-020-01762-z (PMC7592520; doi:10.1186/s12916-020-01762-z)
Supplement: Supplementary file 6 — Additional file 6: Table S8. List of variants significantly associated with lipid levels in European American females (p < E-5) but not in males (p > 0.05) in the CNICS cohort with no overlap between 99% confidence intervals for beta coefficients between females and males. [file 12916_2020_1762_MOESM6_ESM.xlsx]

## Sheet: HDL EA
Supplementary Table S8: List of variants significantly associated with HDL levels in European American females (p<E-5) but not in males (p>0.05) in the CNICS cohort with no overlap between 99% confidence intervals for beta coefficients in females versus males.
Only intergenic variants are filtered.
variant_id	beta.female	beta_se.female	pvalue.female	beta.male	beta_se.male	pvalue.male	beta_LCI.female	beta_UCI.female	beta_LCI.male	beta_UCI.male	location	gene_symbol
1:14193271:C:T	1.52981	0.340532	9.89918e-06	-0.0304002	0.148724	0.83805	0.652659	2.40696	-0.413487	0.352687	intergenic	PRDM2(dist=41697),KAZN(dist=731942)
1:6399288:G:A	-0.541375	0.11217	2.17086e-06	0.0475215	0.0382056	0.213667	-0.830305	-0.252445	-0.0508896	0.145933	intronic	ACOT7
1:8139631:G:A	-0.83634	0.182202	6.40584e-06	0.0581662	0.0716755	0.417136	-1.30566	-0.36702	-0.126458	0.24279	intergenic	ERRFI1(dist=53238),LINC01714(dist=129101)
1:8149779:C:T	-0.837482	0.182365	6.34464e-06	0.0516121	0.0719535	0.473251	-1.30722	-0.36774	-0.133728	0.236952	intergenic	ERRFI1(dist=63386),LINC01714(dist=118953)
10:53418788:C:T	1.69226	0.320163	2.34525e-07	0.11029	0.0975079	0.258116	0.867573	2.51694	-0.140874	0.361454	intronic	PRKG1
12:114484370:A:G	0.699232	0.150264	4.81659e-06	-0.059591	0.0537799	0.267936	0.312178	1.08629	-0.198119	0.0789369	intergenic	RBM19(dist=80194),LINC02459(dist=192406)
12:114544267:T:A	0.677589	0.138986	1.72642e-06	-0.0655725	0.0484202	0.175772	0.319584	1.03559	-0.190295	0.0591497	intergenic	RBM19(dist=140091),LINC02459(dist=132509)
12:26460045:C:A	0.382556	0.0832579	6.27388e-06	0.0205362	0.0300726	0.494737	0.168097	0.597014	-0.0569258	0.0979981	intergenic	SSPN(dist=72337),ITPR2(dist=28225)
12:26461145:C:A	0.38251	0.083252	6.28007e-06	0.0203583	0.030065	0.498373	0.168067	0.596953	-0.057084	0.0978005	intergenic	SSPN(dist=73437),ITPR2(dist=27125)
12:26462982:T:G	0.38251	0.0832517	6.27959e-06	0.0203593	0.0300651	0.498353	0.168068	0.596952	-0.0570833	0.0978019	intergenic	SSPN(dist=75274),ITPR2(dist=25288)
12:26468964:G:T	0.382771	0.0832658	6.21349e-06	0.0199628	0.0300624	0.506717	0.168293	0.597249	-0.0574728	0.0973984	intergenic	SSPN(dist=81256),ITPR2(dist=19306)
12:26470169:G:T	0.382791	0.0832656	6.20658e-06	0.0198872	0.0300662	0.508381	0.168313	0.597269	-0.0575582	0.0973326	intergenic	SSPN(dist=82461),ITPR2(dist=18101)
12:26473350:G:A	0.382783	0.0832669	6.21114e-06	0.0198884	0.0300663	0.508357	0.168302	0.597264	-0.0575573	0.0973341	intergenic	SSPN(dist=85642),ITPR2(dist=14920)
12:26473675:G:A	0.382787	0.083267	6.21003e-06	0.0199426	0.030063	0.507157	0.168305	0.597268	-0.0574947	0.0973799	intergenic	SSPN(dist=85967),ITPR2(dist=14595)
14:23026298:T:C	-0.391803	0.0863298	8.07289e-06	-0.00489053	0.0311388	0.875212	-0.614173	-0.169432	-0.0850988	0.0753177	upstream	LINC02332(dist=342)
14:41589165:A:G	1.06805	0.22758	4.0196e-06	-0.0502109	0.0905296	0.579189	0.481842	1.65425	-0.2834	0.182978	ncRNA_intronic	LINC02315
17:15870401:T:A	-0.354222	0.0745234	3.0502e-06	-0.0317252	0.0263456	0.228619	-0.546181	-0.162262	-0.0995869	0.0361366	intronic	ADORA2B
17:15879334:G:T	-0.347472	0.0743837	4.43823e-06	-0.0405133	0.0265176	0.126681	-0.539072	-0.155873	-0.108818	0.0277916	downstream	ADORA2B,ZSWIM7(dist=541)
17:15879910:C:T	-0.347037	0.0743172	4.47225e-06	-0.0398622	0.0264318	0.13164	-0.538465	-0.155609	-0.107946	0.0282216	UTR3	ZSWIM7(NM_001042698:c.*1321G>A,NM_001042697:c.*1451G>A)
17:15881151:C:G	-0.335163	0.0741839	8.84001e-06	-0.0379154	0.0264422	0.151716	-0.526248	-0.144078	-0.106026	0.0301953	UTR3	ZSWIM7(NM_001042698:c.*80G>C,NM_001042697:c.*210G>C)
17:15881728:A:G	-0.335165	0.0741815	8.83333e-06	-0.0378435	0.0264503	0.152618	-0.526244	-0.144086	-0.105975	0.0302879	intronic	ZSWIM7
18:34858361:T:C	0.449176	0.0999955	9.91912e-06	0.0142457	0.0321625	0.657853	0.191604	0.706747	-0.0685995	0.0970909	intronic	CELF4
19:51483620:G:C	-1.27531	0.274073	4.82053e-06	0.0651515	0.0961027	0.497869	-1.98128	-0.569345	-0.182393	0.312696	exonic	KLK7
2:49137717:A:G	0.393755	0.0864949	7.58785e-06	-0.0136397	0.0311368	0.661378	0.170959	0.616551	-0.0938427	0.0665633	intergenic	STON1-GTF2A1L(dist=134061),FSHR(dist=51579)
20:16504137:C:T	0.343018	0.0730355	3.95555e-06	-0.0173434	0.0260807	0.506112	0.154891	0.531145	-0.0845227	0.0498359	intronic	KIF16B
3:12418612:C:T	0.357271	0.0794083	9.60837e-06	0.0134484	0.0259887	0.604869	0.152729	0.561813	-0.0534941	0.0803909	intronic	PPARG
3:4659146:C:T	-0.360778	0.078426	6.12305e-06	-0.0146679	0.0277094	0.596606	-0.56279	-0.158766	-0.0860427	0.0567068	intronic	ITPR1
3:75682284:T:C	-0.334243	0.0737062	8.20449e-06	-0.0166439	0.027493	0.544972	-0.524097	-0.144389	-0.0874611	0.0541733	intergenic	MIR1324(dist=2275),FRG2EP(dist=31197)
5:165258171:G:C	1.98094	0.415762	2.89307e-06	-0.285561	0.122889	0.0202123	0.910012	3.05188	-0.602101	0.0309795	intergenic	LOC102546299(dist=1288182),LINC01947(dist=1074056)
7:155255010:T:C	-1.44374	0.309564	4.59378e-06	0.0110155	0.0874731	0.899796	-2.24113	-0.646356	-0.2143	0.236331	intronic	EN2
7:155256864:T:C	-1.44393	0.309394	4.52786e-06	0.0137171	0.0833818	0.869342	-2.24088	-0.646983	-0.20106	0.228494	UTR3	EN2(NM_001427:c.*1482T>C)
7:65130415:G:A	1.217	0.266691	7.22475e-06	-0.0824899	0.0872341	0.344428	0.53005	1.90395	-0.30719	0.14221	ncRNA_intronic	INTS4P2,LOC441242
8:2734438:G:C	-0.449738	0.0972298	5.46379e-06	-0.0156613	0.0345968	0.650814	-0.700185	-0.19929	-0.104777	0.0734541	intergenic	LOC101927815(dist=148447),CSMD1(dist=58437)
8:2735767:T:C	-0.443908	0.0970768	6.92679e-06	-0.0157329	0.0345976	0.649332	-0.693961	-0.193855	-0.104851	0.0733847	intergenic	LOC101927815(dist=149776),CSMD1(dist=57108)
8:2736092:A:T	-0.44428	0.0971082	6.85435e-06	-0.0156044	0.0345946	0.651978	-0.694414	-0.194145	-0.104714	0.0735054	intergenic	LOC101927815(dist=150101),CSMD1(dist=56783)
9:8029651:C:T	0.357045	0.0786588	8.04704e-06	-0.0164632	0.0261483	0.529003	0.154433	0.559656	-0.0838167	0.0508904	intergenic	TMEM261(dist=229845),PTPRD(dist=284595)
9:8029850:T:A	0.357035	0.0786553	8.04436e-06	-0.0148881	0.0261171	0.568689	0.154432	0.559638	-0.0821614	0.0523852	intergenic	TMEM261(dist=230044),PTPRD(dist=284396)

## Sheet: LDL EA
Supplementary Table S8: List of variants significantly associated with LDL levels in European American females (p<E-5) but not in males (p>0.05) in the CNICS cohort with no overlap between 99% confidence intervals for beta coefficients in females versus males.
Only intergenic variants are filtered.
variant_id	beta.female	beta_se.female	pvalue.female	beta.male	beta_se.male	pvalue.male	beta_LCI.female	beta_UCI.female	beta_LCI.male	beta_UCI.male	location	gene_symbol
1:4408320:C:T	-0.638801	0.140625	8.06076e-06	0.0347555	0.0508375	0.494252	-1.00103	-0.276576	-0.0961933	0.165704	intergenic	LINC01346(dist=395677),LINC01777(dist=63791)
11:125101432:T:C	-1.16603	0.258295	9.13514e-06	-0.0255122	0.0896917	0.776093	-1.83136	-0.500708	-0.256543	0.205518	intronic	PKNOX2
11:87599916:C:T	-0.455416	0.0968907	3.96444e-06	0.0354896	0.0374355	0.343208	-0.70499	-0.205842	-0.0609378	0.131917	intergenic	LOC105369423(dist=169613),RAB38(dist=246499)
12:126200176:T:G	0.610492	0.134199	7.82956e-06	-0.0336596	0.0415968	0.418482	0.264818	0.956165	-0.140806	0.0734867	intergenic	TMEM132B(dist=53253),LINC00939(dist=243058)
12:126201613:A:G	0.610524	0.134198	7.81957e-06	-0.034962	0.0414725	0.399296	0.264853	0.956194	-0.141788	0.0718639	intergenic	TMEM132B(dist=54690),LINC00939(dist=241621)
12:126203333:A:G	0.574446	0.121992	3.81198e-06	-0.0562336	0.0397076	0.156839	0.260217	0.888676	-0.158514	0.0460463	intergenic	TMEM132B(dist=56410),LINC00939(dist=239901)
12:126205268:A:T	0.574467	0.121994	3.81057e-06	-0.0525809	0.039836	0.186974	0.260232	0.888702	-0.155192	0.0500299	intergenic	TMEM132B(dist=58345),LINC00939(dist=237966)
12:126207958:G:A	0.55216	0.119548	5.73642e-06	-0.0476672	0.0397833	0.23096	0.244225	0.860096	-0.150142	0.0548079	intergenic	TMEM132B(dist=61035),LINC00939(dist=235276)
15:58388806:A:T	0.404411	0.0823485	1.49156e-06	0.00318882	0.0274852	0.907646	0.192295	0.616527	-0.0676085	0.0739861	intergenic	LOC283665(dist=23903),AQP9(dist=41562)
15:58392522:A:C	0.364253	0.0794759	6.72739e-06	-0.00661377	0.0270734	0.807025	0.159537	0.568969	-0.0763504	0.0631228	intergenic	LOC283665(dist=27619),AQP9(dist=37846)
15:58392940:G:C	0.425838	0.0824803	4.43546e-07	-0.00088071	0.0274956	0.97445	0.213383	0.638293	-0.0717046	0.0699432	intergenic	LOC283665(dist=28037),AQP9(dist=37428)
15:58397857:G:A	0.409358	0.0824576	1.15746e-06	0.00110188	0.0274662	0.968002	0.196962	0.621755	-0.0696465	0.0718502	intergenic	LOC283665(dist=32954),AQP9(dist=32511)
15:58398602:C:T	0.393635	0.0830019	3.26859e-06	0.00153683	0.0274759	0.955399	0.179836	0.607434	-0.0692365	0.0723102	intergenic	LOC283665(dist=33699),AQP9(dist=31766)
15:58404317:T:C	0.372114	0.0819579	8.14314e-06	0.00115293	0.0272742	0.966285	0.161004	0.583224	-0.0691008	0.0714066	intergenic	LOC283665(dist=39414),AQP9(dist=26051)
15:58411085:G:C	0.404477	0.0819462	1.32581e-06	0.00216265	0.0273757	0.93704	0.193397	0.615556	-0.0683526	0.0726779	intergenic	LOC283665(dist=46182),AQP9(dist=19283)
15:58413252:A:G	0.392419	0.0826374	3.17679e-06	0.00245126	0.0274959	0.928969	0.179559	0.605278	-0.0683734	0.0732759	intergenic	LOC283665(dist=48349),AQP9(dist=17116)
15:58415026:C:G	0.362678	0.07934	7.09784e-06	-0.0118987	0.0269326	0.658674	0.158312	0.567044	-0.0812725	0.0574751	intergenic	LOC283665(dist=50123),AQP9(dist=15342)
15:58417718:T:G	0.388791	0.0821563	3.42434e-06	0.000254771	0.0273684	0.992573	0.177171	0.600412	-0.0702415	0.070751	intergenic	LOC283665(dist=52815),AQP9(dist=12650)
15:58425825:C:T	0.394886	0.0819845	2.32085e-06	0.00195575	0.0273325	0.942962	0.183708	0.606064	-0.0684481	0.0723596	intergenic	LOC283665(dist=60922),AQP9(dist=4543)
15:58426635:A:G	0.372639	0.079731	4.4746e-06	-0.00641716	0.0268035	0.810803	0.167266	0.578013	-0.0754585	0.0626242	intergenic	LOC283665(dist=61732),AQP9(dist=3733)
19:4213426:C:T	-0.423319	0.0938046	9.1984e-06	-0.0201265	0.0340914	0.554995	-0.664944	-0.181695	-0.10794	0.067687	intronic	ANKRD24
19:4225748:G:C	-0.465862	0.0953036	1.66056e-06	-0.0245	0.0349982	0.483967	-0.711348	-0.220376	-0.11465	0.0656494	downstream	ANKRD24(dist=937)
19:54117338:G:C	0.478911	0.102132	4.171e-06	0.061221	0.036737	0.0957411	0.215838	0.741984	-0.0334072	0.155849	intergenic	LOC284379(dist=10587),DPRX(dist=17972)
19:54117412:G:C	0.477158	0.104225	6.88086e-06	0.0633104	0.0371079	0.088106	0.208692	0.745625	-0.0322732	0.158894	intergenic	LOC284379(dist=10661),DPRX(dist=17898)
2:11720299:C:T	0.646013	0.143035	9.04989e-06	-0.00256734	0.0475912	0.956982	0.277579	1.01445	-0.125154	0.120019	intronic	GREB1
2:80955076:T:C	0.360607	0.0794063	8.1079e-06	-0.00748166	0.0280086	0.789398	0.156069	0.565144	-0.0796269	0.0646636	intergenic	CTNNA2(dist=79088),LINC01815(dist=733407)
2:80957886:T:C	0.360674	0.0793909	8.04572e-06	-0.00585482	0.0279423	0.834049	0.156177	0.565172	-0.0778293	0.0661197	intergenic	CTNNA2(dist=81898),LINC01815(dist=730597)
2:80958896:C:T	0.360396	0.079397	8.18451e-06	-0.0071158	0.0279613	0.799139	0.155883	0.564909	-0.0791393	0.0649077	intergenic	CTNNA2(dist=82908),LINC01815(dist=729587)
2:80960889:T:C	0.3606	0.0794566	8.215e-06	-0.00831805	0.0279746	0.766229	0.155933	0.565266	-0.0803759	0.0637398	intergenic	CTNNA2(dist=84901),LINC01815(dist=727594)
2:80964927:T:C	0.356439	0.0785963	8.33472e-06	-0.00928739	0.0277484	0.737878	0.153988	0.558889	-0.0807624	0.0621876	intergenic	CTNNA2(dist=88939),LINC01815(dist=723556)
2:80965665:A:G	0.356337	0.0786077	8.40727e-06	-0.0092222	0.0277543	0.739704	0.153857	0.558817	-0.0807125	0.0622681	intergenic	CTNNA2(dist=89677),LINC01815(dist=722818)
2:80967987:C:T	0.356412	0.0785961	8.34704e-06	-0.00923517	0.0277529	0.739339	0.153962	0.558862	-0.0807218	0.0622515	intergenic	CTNNA2(dist=91999),LINC01815(dist=720496)
2:80968984:A:C	0.356402	0.0785958	8.35095e-06	-0.00967415	0.0277582	0.727482	0.153953	0.558852	-0.0811746	0.0618263	intergenic	CTNNA2(dist=92996),LINC01815(dist=719499)
20:24855371:C:G	-0.365615	0.0809351	9.01328e-06	0.0152419	0.0286363	0.594593	-0.57409	-0.15714	-0.0585204	0.0890042	intergenic	SYNDIG1(dist=208118),CST7(dist=74495)
20:24855729:A:G	-0.36561	0.0809369	9.01933e-06	0.0150123	0.0286413	0.600219	-0.57409	-0.157131	-0.0587627	0.0887874	intergenic	SYNDIG1(dist=208476),CST7(dist=74137)
20:24863625:G:A	-0.365712	0.0809397	8.97592e-06	0.0145693	0.028659	0.611239	-0.574198	-0.157225	-0.0592514	0.08839	intergenic	SYNDIG1(dist=216372),CST7(dist=66241)
20:24863626:C:A	-0.365702	0.0809387	8.97856e-06	0.0157334	0.0286378	0.582783	-0.574186	-0.157217	-0.0580328	0.0894996	intergenic	SYNDIG1(dist=216373),CST7(dist=66240)
20:24864764:G:A	-0.365706	0.080935	8.9681e-06	0.0158047	0.0286382	0.581081	-0.574181	-0.157231	-0.0579624	0.0895719	intergenic	SYNDIG1(dist=217511),CST7(dist=65102)
20:24865209:G:C	-0.365667	0.0809345	8.98616e-06	0.0157246	0.0286368	0.58298	-0.574141	-0.157194	-0.0580388	0.089488	intergenic	SYNDIG1(dist=217956),CST7(dist=64657)
20:24868769:A:G	-0.365733	0.0809396	8.96518e-06	0.0157324	0.0286369	0.582797	-0.574219	-0.157246	-0.0580315	0.0894962	intergenic	SYNDIG1(dist=221516),CST7(dist=61097)
20:24875665:C:T	-0.365661	0.0810048	9.14607e-06	0.0156464	0.0286397	0.584895	-0.574316	-0.157007	-0.0581246	0.0894173	intergenic	SYNDIG1(dist=228412),CST7(dist=54201)
20:24878689:G:A	-0.365483	0.0810402	9.31623e-06	0.0199687	0.0286301	0.48557	-0.574229	-0.156737	-0.0537777	0.0937151	intergenic	SYNDIG1(dist=231436),CST7(dist=51177)
20:24880779:C:A	-0.365672	0.0810219	9.17918e-06	0.0175708	0.0286227	0.539351	-0.574371	-0.156973	-0.0561565	0.0912981	intergenic	SYNDIG1(dist=233526),CST7(dist=49087)
20:24881403:A:G	-0.376305	0.0809171	4.9705e-06	0.0194792	0.0285981	0.495848	-0.584734	-0.167877	-0.0541848	0.0931431	intergenic	SYNDIG1(dist=234150),CST7(dist=48463)
20:24883934:G:T	-0.365412	0.0809704	9.19282e-06	0.0176656	0.0286353	0.537345	-0.573978	-0.156846	-0.056094	0.0914252	intergenic	SYNDIG1(dist=236681),CST7(dist=45932)
20:24890753:C:A	-0.365663	0.0809487	9.01976e-06	0.0176672	0.0286414	0.537394	-0.574173	-0.157153	-0.0561081	0.0914424	intergenic	SYNDIG1(dist=243500),CST7(dist=39113)
20:24892715:C:T	-0.383763	0.0823288	4.73253e-06	0.0188622	0.0287821	0.512304	-0.595828	-0.171698	-0.0552757	0.0930001	intergenic	SYNDIG1(dist=245462),CST7(dist=37151)
20:24893741:C:T	-0.382444	0.0826389	5.50463e-06	0.0106949	0.0286732	0.709185	-0.595308	-0.16958	-0.0631625	0.0845522	intergenic	SYNDIG1(dist=246488),CST7(dist=36125)
20:24894109:C:T	-0.382444	0.0826389	5.50463e-06	0.0107385	0.0286751	0.708071	-0.595308	-0.16958	-0.0631236	0.0846006	intergenic	SYNDIG1(dist=246856),CST7(dist=35757)
20:24896681:A:T	-0.394356	0.0817957	2.27122e-06	0.0116039	0.0293655	0.692761	-0.605048	-0.183665	-0.0640366	0.0872444	intergenic	SYNDIG1(dist=249428),CST7(dist=33185)
20:24898235:A:T	-0.415922	0.080913	4.95341e-07	0.0155509	0.0292202	0.594635	-0.62434	-0.207504	-0.0597154	0.0908172	intergenic	SYNDIG1(dist=250982),CST7(dist=31631)
20:24898485:G:A	-0.415962	0.0809133	4.94208e-07	0.0155678	0.0292206	0.594239	-0.624381	-0.207543	-0.0596994	0.090835	intergenic	SYNDIG1(dist=251232),CST7(dist=31381)
21:33333549:T:C	-1.78881	0.397201	9.58105e-06	-0.0155906	0.138142	0.910151	-2.81193	-0.765689	-0.37142	0.340239	intronic	HUNK
3:121286179:G:A	-0.455286	0.10102	9.44114e-06	-0.0368562	0.0351626	0.294661	-0.715497	-0.195075	-0.127429	0.0537167	upstream	ARGFX(dist=599)
4:97820409:T:C	-0.936257	0.193464	2.08652e-06	-0.0257019	0.082469	0.755327	-1.43459	-0.437928	-0.238128	0.186724	intergenic	LINC02267(dist=80843),STPG2-AS1(dist=467668)
5:158998787:A:G	0.781049	0.165533	3.65021e-06	-0.0824899	0.0596987	0.167161	0.354664	1.20743	-0.236264	0.0712838	intergenic	LINC01845(dist=105503),LINC01847(dist=204995)
5:158999252:G:A	0.781285	0.165575	3.64631e-06	-0.0865194	0.0597907	0.148007	0.354792	1.20778	-0.24053	0.0674912	intergenic	LINC01845(dist=105968),LINC01847(dist=204530)
5:159004759:A:T	0.781834	0.164905	3.2891e-06	-0.0833785	0.0597338	0.162884	0.357067	1.2066	-0.237243	0.0704856	intergenic	LINC01845(dist=111475),LINC01847(dist=199023)
5:81415573:C:T	0.424718	0.0938009	8.60483e-06	-0.0479337	0.0320371	0.134725	0.183103	0.666333	-0.130456	0.0345884	intronic	ATG10
7:104112838:A:G	-0.954682	0.209314	7.4272e-06	-0.00667866	0.06317	0.915809	-1.49384	-0.415525	-0.169394	0.156036	intronic	LHFPL3
7:85166637:T:C	0.643213	0.141208	7.62576e-06	-0.00959216	0.0488885	0.844465	0.279486	1.00694	-0.135521	0.116336	intergenic	LINC00972(dist=47983),GRM3(dist=1106593)
8:12981008:A:C	0.41167	0.0866917	3.177e-06	0.000860839	0.0295627	0.976772	0.188367	0.634973	-0.0752875	0.0770092	intronic	DLC1
8:55266580:C:G	2.23979	0.488612	6.70322e-06	0.203714	0.216521	0.34687	0.981212	3.49837	-0.354009	0.761436	intergenic	MRPL15(dist=205506),SOX17(dist=103915)

## Sheet: Trig EA
Supplementary Table S8: List of variants significantly associated with triglyceride levels in European American females (p<E-5) but not in males (p>0.05) in the CNICS cohort with no overlap between 99% confidence intervals for beta coefficients in females versus males.
Only intergenic variants are filtered.
variant_id	beta.female	beta_se.female	pvalue.female	beta.male	beta_se.male	pvalue.male	beta_LCI.female	beta_UCI.female	beta_LCI.male	beta_UCI.male	location	gene_symbol
10:130225540:C:T	-0.358358	0.0753593	3.0238e-06	0.034731	0.0264451	0.189183	-0.55247	-0.164245	-0.033387	0.102849	intergenic	LINC01163(dist=109550),MGMT(dist=1039908)
10:71613604:T:C	-0.717494	0.147845	1.91905e-06	-0.0901245	0.0528943	0.0885208	-1.09832	-0.336671	-0.226371	0.0461222	intronic	COL13A1
10:96896696:C:G	-0.692007	0.152313	7.90766e-06	-0.0083806	0.0539449	0.876553	-1.08434	-0.299675	-0.147333	0.130572	intergenic	CYP2C8(dist=67442),ACSM6(dist=57261)
15:87704194:T:TTAA	0.984895	0.205404	2.51714e-06	0.0467184	0.0703679	0.506799	0.455809	1.51398	-0.134537	0.227974	intergenic	AGBL1(dist=131911),LINC00052(dist=415966)
16:71985222:A:C	0.47122	0.104165	8.62482e-06	0.000965795	0.0369273	0.979136	0.20291	0.739531	-0.0941527	0.0960843	intronic	PKD1L3
16:88832113:C:T	-0.374368	0.0772599	1.98729e-06	-0.0192103	0.0262743	0.464753	-0.573376	-0.17536	-0.0868883	0.0484677	intronic	PIEZO1
17:32634098:T:C	-0.549673	0.121589	8.74267e-06	-0.0395296	0.0409627	0.334622	-0.862865	-0.23648	-0.145042	0.0659832	intergenic	CCL11(dist=18899),CCL8(dist=11968)
17:32640209:G:A	-0.561986	0.124995	9.75117e-06	-0.0387802	0.0410756	0.345193	-0.883952	-0.24002	-0.144584	0.0670236	intergenic	CCL11(dist=25010),CCL8(dist=5857)
17:32640224:G:T	-0.561986	0.124995	9.75117e-06	-0.0387689	0.0410769	0.345349	-0.883952	-0.24002	-0.144576	0.0670382	intergenic	CCL11(dist=25025),CCL8(dist=5842)
17:32640354:G:A	-0.561986	0.124995	9.75117e-06	-0.0387436	0.0410771	0.345665	-0.883952	-0.24002	-0.144551	0.0670639	intergenic	CCL11(dist=25155),CCL8(dist=5712)
17:32642681:C:T	-0.562085	0.125031	9.77344e-06	-0.0352365	0.0411191	0.391554	-0.884145	-0.240025	-0.141152	0.0706793	intergenic	CCL11(dist=27482),CCL8(dist=3385)
17:32642860:C:A	-0.561928	0.124999	9.7776e-06	-0.0354143	0.0411192	0.38917	-0.883905	-0.239951	-0.14133	0.0705016	intergenic	CCL11(dist=27661),CCL8(dist=3206)
17:32642918:G:T	-0.562018	0.124996	9.74234e-06	-0.0351816	0.0411179	0.39228	-0.883988	-0.240048	-0.141094	0.0707312	intergenic	CCL11(dist=27719),CCL8(dist=3148)
17:70859391:A:G	-1.04911	0.233115	9.5662e-06	-0.0600817	0.0620816	0.333237	-1.64957	-0.448646	-0.219993	0.0998299	intronic	SLC39A11
2:220233328:C:T	-0.342308	0.0752416	7.69493e-06	-0.0364133	0.0258378	0.158859	-0.536117	-0.148498	-0.102967	0.0301404	intergenic	RESP18(dist=35429),DNPEP(dist=3423)
20:4087727:C:T	0.356978	0.0791771	9.22571e-06	-0.0381779	0.027447	0.164348	0.153031	0.560924	-0.108877	0.0325209	intergenic	RNF24(dist=91489),SMOX(dist=41699)
20:58828664:G:T	0.927282	0.198634	4.50597e-06	0.00788442	0.0723333	0.91321	0.415634	1.43893	-0.178434	0.194203	ncRNA_intronic	MIR646HG
3:138852794:G:A	-0.38129	0.079387	2.42513e-06	0.00316244	0.026224	0.904022	-0.585777	-0.176802	-0.064386	0.0707109	intergenic	BPESC1(dist=8789),PISRT1(dist=99040)
3:138854094:T:A	-0.392461	0.086591	8.30334e-06	0.019843	0.0278538	0.476279	-0.615504	-0.169417	-0.0519036	0.0915896	intergenic	BPESC1(dist=10089),PISRT1(dist=97740)
3:138854209:A:T	-0.392621	0.0866136	8.27877e-06	0.0198494	0.0278511	0.476095	-0.615723	-0.169519	-0.0518904	0.0915891	intergenic	BPESC1(dist=10204),PISRT1(dist=97625)
3:138854890:C:A	-0.391739	0.0864223	8.28512e-06	0.0165898	0.0278912	0.552024	-0.614348	-0.16913	-0.0552531	0.0884326	intergenic	BPESC1(dist=10885),PISRT1(dist=96944)
3:138855190:G:A	-0.392094	0.0865805	8.44073e-06	0.0198293	0.0278493	0.476513	-0.61511	-0.169077	-0.0519058	0.0915645	intergenic	BPESC1(dist=11185),PISRT1(dist=96644)
3:138855289:G:A	-0.392095	0.0865808	8.44065e-06	0.0198143	0.0278491	0.476843	-0.615113	-0.169078	-0.0519202	0.0915487	intergenic	BPESC1(dist=11284),PISRT1(dist=96545)
3:138856220:G:T	-0.380329	0.0792575	2.47379e-06	0.00361307	0.0262194	0.890407	-0.584483	-0.176176	-0.0639235	0.0711497	intergenic	BPESC1(dist=12215),PISRT1(dist=95614)
3:138856573:T:A	-0.380484	0.0792397	2.43918e-06	0.00399093	0.0261991	0.878937	-0.584592	-0.176376	-0.0634935	0.0714754	intergenic	BPESC1(dist=12568),PISRT1(dist=95261)
3:138856805:C:G	-0.392289	0.0865527	8.30234e-06	0.0193476	0.0278515	0.487322	-0.615234	-0.169345	-0.0523932	0.0910884	intergenic	BPESC1(dist=12800),PISRT1(dist=95029)
3:138856812:C:T	-0.392309	0.0865562	8.30098e-06	0.019874	0.0278498	0.475527	-0.615262	-0.169355	-0.0518624	0.0916105	intergenic	BPESC1(dist=12807),PISRT1(dist=95022)
3:138857167:A:G	-0.392239	0.0865522	8.32293e-06	0.0199644	0.0278572	0.473638	-0.615183	-0.169296	-0.0517909	0.0917198	intergenic	BPESC1(dist=13162),PISRT1(dist=94667)
3:138857535:T:G	-0.392234	0.086551	8.32293e-06	0.0199423	0.0278533	0.474065	-0.615175	-0.169293	-0.0518029	0.0916876	intergenic	BPESC1(dist=13530),PISRT1(dist=94299)
3:138859846:G:T	-0.401911	0.085707	4.09332e-06	0.0204763	0.0277921	0.461327	-0.622678	-0.181145	-0.0511114	0.0920639	intergenic	BPESC1(dist=15841),PISRT1(dist=91988)
3:138860627:A:G	-0.401883	0.0857071	4.09962e-06	0.019456	0.0278095	0.484225	-0.62265	-0.181116	-0.0521764	0.0910885	intergenic	BPESC1(dist=16622),PISRT1(dist=91207)
3:138860767:G:C	-0.401851	0.08571	4.10944e-06	0.0204175	0.0277853	0.462505	-0.622626	-0.181077	-0.0511526	0.0919876	intergenic	BPESC1(dist=16762),PISRT1(dist=91067)
3:138860802:G:A	-0.401871	0.0857075	4.10254e-06	0.0204194	0.0277852	0.462462	-0.622639	-0.181103	-0.0511506	0.0919894	intergenic	BPESC1(dist=16797),PISRT1(dist=91032)
3:138860810:G:A	-0.401871	0.0857075	4.10254e-06	0.0204203	0.0277852	0.462441	-0.622639	-0.181103	-0.0511495	0.0919901	intergenic	BPESC1(dist=16805),PISRT1(dist=91024)
3:138861128:A:G	-0.401889	0.0857083	4.09959e-06	0.0204413	0.0277895	0.462052	-0.622659	-0.181119	-0.0511398	0.0920224	intergenic	BPESC1(dist=17123),PISRT1(dist=90706)
3:138861287:T:C	-0.391269	0.0859391	7.57896e-06	0.0226567	0.0277988	0.415129	-0.612633	-0.169904	-0.0489482	0.0942615	intergenic	BPESC1(dist=17282),PISRT1(dist=90547)
3:138861476:A:T	-0.401866	0.0857081	4.10425e-06	0.0204855	0.027791	0.461109	-0.622636	-0.181097	-0.0510995	0.0920704	intergenic	BPESC1(dist=17471),PISRT1(dist=90358)
3:138861711:T:C	-0.401867	0.085708	4.10399e-06	0.0204464	0.0277896	0.461941	-0.622636	-0.181098	-0.0511349	0.0920277	intergenic	BPESC1(dist=17706),PISRT1(dist=90123)
3:138862364:A:AG	-0.403558	0.0859333	3.96771e-06	0.019586	0.0278276	0.481597	-0.624908	-0.182209	-0.0520932	0.0912652	intergenic	BPESC1(dist=18359),PISRT1(dist=89470)
3:138863527:A:G	-0.390606	0.0860419	8.03591e-06	0.02216	0.0278083	0.425588	-0.612235	-0.168976	-0.0494696	0.0937896	intergenic	BPESC1(dist=19522),PISRT1(dist=88307)
3:138863663:C:T	-0.391424	0.0859579	7.55158e-06	0.0202165	0.0278611	0.468135	-0.612837	-0.170011	-0.0515488	0.0919818	intergenic	BPESC1(dist=19658),PISRT1(dist=88171)
3:138863984:C:G	-0.402753	0.0857278	3.93419e-06	0.020435	0.0277865	0.462142	-0.623573	-0.181933	-0.0511383	0.0920083	intergenic	BPESC1(dist=19979),PISRT1(dist=87850)
3:138864119:G:C	-0.401862	0.0857094	4.10644e-06	0.0203544	0.0277866	0.46391	-0.622635	-0.18109	-0.051219	0.0919278	intergenic	BPESC1(dist=20114),PISRT1(dist=87715)
3:138865543:G:T	-0.401883	0.0857071	4.09962e-06	0.0204463	0.0277899	0.461948	-0.62265	-0.181116	-0.0511357	0.0920283	intergenic	BPESC1(dist=21538),PISRT1(dist=86291)
3:138865561:T:G	-0.391193	0.085936	7.6033e-06	0.0220069	0.0277975	0.428611	-0.612549	-0.169836	-0.0495946	0.0936085	intergenic	BPESC1(dist=21556),PISRT1(dist=86273)
3:138865979:G:A	-0.380463	0.0792369	2.4402e-06	0.00638631	0.0262253	0.807623	-0.584564	-0.176362	-0.0611656	0.0739382	intergenic	BPESC1(dist=21974),PISRT1(dist=85855)
3:138866117:G:T	-0.401883	0.0857071	4.09962e-06	0.0203759	0.0277849	0.463411	-0.62265	-0.181116	-0.0511932	0.091945	intergenic	BPESC1(dist=22112),PISRT1(dist=85717)
3:138866213:C:T	-0.391182	0.0859365	7.60846e-06	0.0218229	0.0277937	0.432419	-0.61254	-0.169824	-0.0497689	0.0934146	intergenic	BPESC1(dist=22208),PISRT1(dist=85621)
3:138866641:G:A	-0.401883	0.0857071	4.09962e-06	0.0203778	0.0277849	0.463369	-0.62265	-0.181116	-0.0511912	0.0919468	intergenic	BPESC1(dist=22636),PISRT1(dist=85193)
3:138866858:T:C	-0.399017	0.0851909	4.19867e-06	0.0204999	0.0277853	0.460703	-0.618454	-0.179579	-0.0510704	0.0920701	intergenic	BPESC1(dist=22853),PISRT1(dist=84976)
3:138866938:T:G	-0.399017	0.0851895	4.1971e-06	0.0173875	0.0278852	0.532982	-0.61845	-0.179583	-0.0544401	0.0892152	intergenic	BPESC1(dist=22933),PISRT1(dist=84896)
3:138867042:C:T	-0.399017	0.0851889	4.19638e-06	0.0203799	0.0277818	0.463275	-0.618449	-0.179585	-0.0511813	0.0919411	intergenic	BPESC1(dist=23037),PISRT1(dist=84792)
3:138867503:C:G	-0.399024	0.0851918	4.19793e-06	0.0204073	0.0277809	0.462659	-0.618463	-0.179584	-0.0511517	0.0919662	intergenic	BPESC1(dist=23498),PISRT1(dist=84331)
3:138867816:C:A	-0.379172	0.0788549	2.36329e-06	0.00463968	0.0262076	0.859493	-0.582289	-0.176055	-0.0628665	0.0721459	intergenic	BPESC1(dist=23811),PISRT1(dist=84018)
3:138867882:T:A	-0.399004	0.0851905	4.20094e-06	0.0204122	0.0277806	0.462546	-0.61844	-0.179568	-0.0511459	0.0919704	intergenic	BPESC1(dist=23877),PISRT1(dist=83952)
3:138868419:A:G	-0.379167	0.0788547	2.36378e-06	0.00637416	0.0262079	0.807857	-0.582284	-0.176051	-0.0611329	0.0738812	intergenic	BPESC1(dist=24414),PISRT1(dist=83415)
3:138868699:C:T	-0.399017	0.0851895	4.1971e-06	0.0204098	0.027781	0.462605	-0.61845	-0.179583	-0.0511493	0.0919688	intergenic	BPESC1(dist=24694),PISRT1(dist=83135)
3:138869366:T:C	-0.399069	0.0851967	4.19302e-06	0.0210049	0.0277836	0.449703	-0.618521	-0.179617	-0.0505609	0.0925708	intergenic	BPESC1(dist=25361),PISRT1(dist=82468)
3:138870356:A:G	-0.399031	0.0851906	4.19502e-06	0.0205228	0.027786	0.460211	-0.618468	-0.179595	-0.0510492	0.0920948	intergenic	BPESC1(dist=26351),PISRT1(dist=81478)
3:138871674:G:C	-0.399188	0.085192	4.16138e-06	0.0204562	0.027782	0.461604	-0.618628	-0.179748	-0.0511055	0.092018	intergenic	BPESC1(dist=27669),PISRT1(dist=80160)
3:138871706:G:T	-0.399017	0.0851895	4.1971e-06	0.0204334	0.0277813	0.462091	-0.61845	-0.179583	-0.0511263	0.0919932	intergenic	BPESC1(dist=27701),PISRT1(dist=80128)
3:138871888:C:T	-0.401458	0.0852537	3.74213e-06	0.0168989	0.0278814	0.5445	-0.621057	-0.181859	-0.0549189	0.0887166	intergenic	BPESC1(dist=27883),PISRT1(dist=79946)
3:138872187:T:C	-0.379161	0.0788584	2.36721e-06	0.0070844	0.0262301	0.787114	-0.582286	-0.176035	-0.0604797	0.0746485	intergenic	BPESC1(dist=28182),PISRT1(dist=79647)
3:138872626:A:T	-0.379164	0.0788547	2.3643e-06	0.00666853	0.026215	0.799223	-0.58228	-0.176047	-0.060857	0.074194	intergenic	BPESC1(dist=28621),PISRT1(dist=79208)
3:138872950:G:A	-0.399014	0.0851912	4.19967e-06	0.0204077	0.0277818	0.462664	-0.618451	-0.179576	-0.0511535	0.0919689	intergenic	BPESC1(dist=28945),PISRT1(dist=78884)
3:138875054:C:A	-0.387045	0.0785845	1.36506e-06	0.00386829	0.0262092	0.882675	-0.589465	-0.184624	-0.0636422	0.0713788	intergenic	BPESC1(dist=31049),PISRT1(dist=76780)
3:138875058:T:A	-0.387042	0.0785843	1.3652e-06	0.00388991	0.0262088	0.882022	-0.589461	-0.184622	-0.0636194	0.0713992	intergenic	BPESC1(dist=31053),PISRT1(dist=76776)
3:138875079:T:A	-0.399003	0.0851163	4.12379e-06	0.0156329	0.0279033	0.575353	-0.618248	-0.179758	-0.0562412	0.0875069	intergenic	BPESC1(dist=31074),PISRT1(dist=76755)
3:138875254:T:C	-0.379019	0.0787786	2.33356e-06	0.00321961	0.0262033	0.902219	-0.581939	-0.176099	-0.0642756	0.0707148	intergenic	BPESC1(dist=31249),PISRT1(dist=76580)
3:138875434:T:C	-0.379021	0.0787797	2.33403e-06	0.00200945	0.0262135	0.938902	-0.581944	-0.176098	-0.0655122	0.0695311	intergenic	BPESC1(dist=31429),PISRT1(dist=76400)
3:138875869:C:T	-0.39908	0.0851246	4.11547e-06	0.0151799	0.0279863	0.587584	-0.618346	-0.179813	-0.056908	0.0872678	intergenic	BPESC1(dist=31864),PISRT1(dist=75965)
3:138875947:A:G	-0.388766	0.0852437	7.32023e-06	0.0183272	0.0278991	0.511294	-0.608339	-0.169193	-0.0535362	0.0901906	intergenic	BPESC1(dist=31942),PISRT1(dist=75887)
3:138876040:G:T	-0.388762	0.0852438	7.32184e-06	0.0173092	0.027918	0.535308	-0.608336	-0.169189	-0.0546027	0.0892211	intergenic	BPESC1(dist=32035),PISRT1(dist=75794)
3:138876456:G:A	-0.376278	0.0783891	2.45677e-06	0.00543954	0.026226	0.835705	-0.578195	-0.174362	-0.0621142	0.0729933	intergenic	BPESC1(dist=32451),PISRT1(dist=75378)
3:138876835:A:AT	-0.389345	0.08529	7.18049e-06	0.0183971	0.0279162	0.509944	-0.609038	-0.169653	-0.0535103	0.0903044	intergenic	BPESC1(dist=32830),PISRT1(dist=74999)
3:138877096:A:G	-0.389137	0.0852714	7.22706e-06	0.0182889	0.0279006	0.512201	-0.608782	-0.169492	-0.0535784	0.0901561	intergenic	BPESC1(dist=33091),PISRT1(dist=74738)
3:138877110:T:A	-0.3891	0.0852732	7.24414e-06	0.018289	0.0279008	0.512202	-0.608749	-0.169451	-0.0535789	0.0901568	intergenic	BPESC1(dist=33105),PISRT1(dist=74724)
3:138877924:G:A	-0.375744	0.0782602	2.44454e-06	0.0075163	0.0261688	0.773963	-0.577328	-0.174159	-0.0598902	0.0749228	intergenic	BPESC1(dist=33919),PISRT1(dist=73910)
3:138878384:A:G	-0.388754	0.0852426	7.32269e-06	0.0188881	0.0278992	0.498457	-0.608325	-0.169184	-0.0529756	0.0907517	intergenic	BPESC1(dist=34379),PISRT1(dist=73450)
3:138878472:C:T	-0.388758	0.0852439	7.32379e-06	0.0187784	0.0279041	0.501027	-0.608331	-0.169184	-0.0530977	0.0906546	intergenic	BPESC1(dist=34467),PISRT1(dist=73362)
3:138879175:G:T	-0.391511	0.0852791	6.3914e-06	0.0182146	0.0278981	0.513877	-0.611176	-0.171847	-0.0536461	0.0900754	intergenic	BPESC1(dist=35170),PISRT1(dist=72659)
3:138879192:A:G	-0.391519	0.0852767	6.3853e-06	0.0188249	0.0279009	0.499921	-0.611177	-0.17186	-0.0530431	0.0906929	intergenic	BPESC1(dist=35187),PISRT1(dist=72642)
3:138879938:C:A	-0.391509	0.0852763	6.38799e-06	0.018874	0.0279001	0.49879	-0.611166	-0.171852	-0.052992	0.09074	intergenic	BPESC1(dist=35933),PISRT1(dist=71896)
3:138882086:G:A	-0.39268	0.0852183	5.92143e-06	0.0197751	0.0279092	0.478663	-0.612188	-0.173172	-0.0521143	0.0916646	intergenic	BPESC1(dist=38081),PISRT1(dist=69748)
3:138883564:G:T	-0.392743	0.085212	5.89289e-06	0.0188986	0.0279046	0.498299	-0.612234	-0.173251	-0.0529788	0.0907761	intergenic	BPESC1(dist=39559),PISRT1(dist=68270)
3:138883707:A:T	-0.392759	0.0852117	5.88742e-06	0.0189057	0.0279049	0.498142	-0.612249	-0.173268	-0.0529725	0.090784	intergenic	BPESC1(dist=39702),PISRT1(dist=68127)
3:138883773:G:A	-0.392732	0.0852116	5.89562e-06	0.0188909	0.0279041	0.498467	-0.612223	-0.173241	-0.0529852	0.090767	intergenic	BPESC1(dist=39768),PISRT1(dist=68061)
3:138884247:C:T	-0.392732	0.0852116	5.89562e-06	0.0188903	0.027904	0.498479	-0.612223	-0.173241	-0.0529857	0.0907663	intergenic	BPESC1(dist=40242),PISRT1(dist=67587)
3:138884601:A:G	-0.392766	0.0852142	5.88866e-06	0.0188302	0.0279055	0.49987	-0.612263	-0.173269	-0.0530497	0.0907102	intergenic	BPESC1(dist=40596),PISRT1(dist=67233)
3:138884872:T:C	-0.392753	0.0852117	5.88911e-06	0.0188851	0.0279045	0.498605	-0.612244	-0.173262	-0.0529921	0.0907624	intergenic	BPESC1(dist=40867),PISRT1(dist=66962)
3:138884878:T:C	-0.389348	0.0782264	1.06543e-06	0.00523557	0.0262056	0.841661	-0.590846	-0.18785	-0.0622655	0.0727366	intergenic	BPESC1(dist=40873),PISRT1(dist=66956)
3:138885305:C:G	-0.393904	0.085227	5.56199e-06	0.0189072	0.0279049	0.49811	-0.613434	-0.174374	-0.0529712	0.0907856	intergenic	BPESC1(dist=41300),PISRT1(dist=66529)
3:138885567:G:A	-0.392741	0.0852118	5.89298e-06	0.0188281	0.0279051	0.499911	-0.612232	-0.17325	-0.0530507	0.0907069	intergenic	BPESC1(dist=41562),PISRT1(dist=66267)
3:138886137:A:G	-0.392728	0.0852121	5.8975e-06	0.018897	0.0279041	0.49833	-0.61222	-0.173236	-0.0529793	0.0907732	intergenic	BPESC1(dist=42132),PISRT1(dist=65697)
3:138886526:A:G	-0.392683	0.0852205	5.92358e-06	0.0191036	0.0279486	0.494333	-0.612197	-0.17317	-0.0528873	0.0910945	intergenic	BPESC1(dist=42521),PISRT1(dist=65308)
3:138886948:G:A	-0.392709	0.0852148	5.9073e-06	0.0182094	0.0279073	0.514135	-0.612208	-0.17321	-0.0536751	0.090094	intergenic	BPESC1(dist=42943),PISRT1(dist=64886)
3:138887067:T:C	-0.402928	0.0850832	3.31016e-06	0.0184452	0.0279227	0.508936	-0.622088	-0.183768	-0.0534788	0.0903693	intergenic	BPESC1(dist=43062),PISRT1(dist=64767)
3:138887558:A:G	-0.392732	0.0852116	5.89562e-06	0.0193154	0.0278866	0.488594	-0.612223	-0.173241	-0.0525158	0.0911466	intergenic	BPESC1(dist=43553),PISRT1(dist=64276)
3:138889379:T:C	-0.397426	0.0780246	6.07268e-07	0.00449184	0.0262033	0.863904	-0.598404	-0.196448	-0.0630034	0.0719871	intergenic	BPESC1(dist=45374),PISRT1(dist=62455)
3:138889432:T:A	-0.402984	0.0850547	3.27614e-06	0.0198456	0.0279187	0.477247	-0.62207	-0.183897	-0.0520682	0.0917595	intergenic	BPESC1(dist=45427),PISRT1(dist=62402)
3:138889817:T:A	-0.40298	0.0850552	3.27721e-06	0.0193647	0.027923	0.488052	-0.622068	-0.183892	-0.0525601	0.0912896	intergenic	BPESC1(dist=45812),PISRT1(dist=62017)
3:138890043:G:A	-0.402984	0.0850547	3.27614e-06	0.0189299	0.0279207	0.497835	-0.62207	-0.183897	-0.0529889	0.0908488	intergenic	BPESC1(dist=46038),PISRT1(dist=61791)
3:138890313:A:T	-0.402991	0.0850556	3.27554e-06	0.0189142	0.027927	0.49829	-0.62208	-0.183903	-0.053021	0.0908494	intergenic	BPESC1(dist=46308),PISRT1(dist=61521)
3:138890629:T:C	-0.40299	0.0850559	3.27606e-06	0.0190377	0.0279233	0.495431	-0.62208	-0.183901	-0.0528878	0.0909633	intergenic	BPESC1(dist=46624),PISRT1(dist=61205)
3:138891431:A:G	-0.402984	0.0850547	3.27614e-06	0.0188943	0.0279219	0.498663	-0.62207	-0.183897	-0.0530277	0.0908164	intergenic	BPESC1(dist=47426),PISRT1(dist=60403)
3:138891579:T:C	-0.403001	0.0850546	3.27298e-06	0.0189283	0.0279211	0.49788	-0.622087	-0.183915	-0.0529917	0.0908482	intergenic	BPESC1(dist=47574),PISRT1(dist=60255)
3:138891616:T:C	-0.402984	0.0850547	3.27614e-06	0.0189489	0.0279222	0.497429	-0.62207	-0.183897	-0.0529738	0.0908716	intergenic	BPESC1(dist=47611),PISRT1(dist=60218)
3:138892030:C:T	-0.401949	0.0851267	3.52888e-06	0.0275224	0.0278468	0.32307	-0.62122	-0.182677	-0.0442063	0.0992511	intergenic	BPESC1(dist=48025),PISRT1(dist=59804)
3:138893385:T:C	-0.402984	0.0850547	3.27614e-06	0.0189232	0.0279209	0.497993	-0.62207	-0.183897	-0.0529964	0.0908428	intergenic	BPESC1(dist=49380),PISRT1(dist=58449)
3:138893426:G:A	-0.40299	0.0850559	3.27606e-06	0.018932	0.0279207	0.497789	-0.62208	-0.183901	-0.0529869	0.0908509	intergenic	BPESC1(dist=49421),PISRT1(dist=58408)
3:138893876:A:AT	-0.399596	0.0851595	4.03842e-06	0.0167991	0.0280617	0.549457	-0.618952	-0.180239	-0.0554831	0.0890813	intergenic	BPESC1(dist=49871),PISRT1(dist=57958)
3:138894918:T:C	-0.402984	0.0850547	3.27614e-06	0.0188952	0.0279192	0.498602	-0.62207	-0.183897	-0.0530199	0.0908103	intergenic	BPESC1(dist=50913),PISRT1(dist=56916)
3:138894938:C:A	-0.40299	0.0850559	3.27606e-06	0.0190008	0.0279237	0.496276	-0.62208	-0.183901	-0.052926	0.0909275	intergenic	BPESC1(dist=50933),PISRT1(dist=56896)
3:138894951:C:T	-0.397508	0.0780298	6.05153e-07	0.00453194	0.0262027	0.862698	-0.5985	-0.196517	-0.0629618	0.0720256	intergenic	BPESC1(dist=50946),PISRT1(dist=56883)
3:138895221:C:T	-0.402984	0.0850547	3.27614e-06	0.0189264	0.0279211	0.497923	-0.62207	-0.183897	-0.0529936	0.0908464	intergenic	BPESC1(dist=51216),PISRT1(dist=56613)
3:138895438:T:A	-0.402993	0.0850547	3.27456e-06	0.0189349	0.0279206	0.497721	-0.622079	-0.183906	-0.0529837	0.0908535	intergenic	BPESC1(dist=51433),PISRT1(dist=56396)
3:138895477:A:T	-0.402984	0.0850547	3.27614e-06	0.0190607	0.0279295	0.495008	-0.62207	-0.183897	-0.0528809	0.0910022	intergenic	BPESC1(dist=51472),PISRT1(dist=56357)
3:138895643:T:C	-0.402984	0.0850547	3.27614e-06	0.0189324	0.0279206	0.497778	-0.62207	-0.183897	-0.0529862	0.090851	intergenic	BPESC1(dist=51638),PISRT1(dist=56191)
3:138895773:T:C	-0.415072	0.0854151	1.86184e-06	0.0192763	0.0279217	0.490021	-0.635086	-0.195057	-0.0526453	0.0911978	intergenic	BPESC1(dist=51768),PISRT1(dist=56061)
3:138895806:T:C	-0.403098	0.0850563	3.25726e-06	0.0192918	0.0279211	0.489661	-0.622189	-0.184008	-0.0526282	0.0912119	intergenic	BPESC1(dist=51801),PISRT1(dist=56028)
3:138896208:G:A	-0.402985	0.0850555	3.27658e-06	0.0186703	0.0279228	0.503781	-0.622074	-0.183897	-0.0532541	0.0905948	intergenic	BPESC1(dist=52203),PISRT1(dist=55626)
3:138896702:A:G	-0.402953	0.0850642	3.28962e-06	0.0189644	0.0279227	0.497085	-0.622064	-0.183842	-0.0529598	0.0908886	intergenic	BPESC1(dist=52697),PISRT1(dist=55132)
3:138897044:T:G	-0.403073	0.0850359	3.24471e-06	0.0188954	0.0279196	0.498602	-0.62211	-0.184035	-0.0530206	0.0908114	intergenic	BPESC1(dist=53039),PISRT1(dist=54790)
3:138897381:C:A	-0.4031	0.0850425	3.24553e-06	0.0189207	0.0279205	0.498042	-0.622155	-0.184045	-0.0529977	0.0908392	intergenic	BPESC1(dist=53376),PISRT1(dist=54453)
3:138897539:G:A	-0.403057	0.0850361	3.24759e-06	0.0188908	0.0279196	0.498707	-0.622096	-0.184019	-0.0530253	0.090807	intergenic	BPESC1(dist=53534),PISRT1(dist=54295)
3:138897554:G:A	-0.403065	0.085035	3.2453e-06	0.0189021	0.0279196	0.498451	-0.622101	-0.184029	-0.053014	0.0908181	intergenic	BPESC1(dist=53549),PISRT1(dist=54280)
3:138897734:A:C	-0.403065	0.085035	3.2453e-06	0.0189009	0.0279197	0.498481	-0.622101	-0.184029	-0.0530156	0.0908174	intergenic	BPESC1(dist=53729),PISRT1(dist=54100)
3:138897997:C:G	-0.403065	0.085035	3.2453e-06	0.0188816	0.02792	0.498923	-0.622101	-0.184029	-0.0530356	0.0907988	intergenic	BPESC1(dist=53992),PISRT1(dist=53837)
3:138898218:A:G	-0.403057	0.0850361	3.24759e-06	0.0188419	0.0279209	0.499839	-0.622096	-0.184019	-0.0530776	0.0907614	intergenic	BPESC1(dist=54213),PISRT1(dist=53616)
3:138898765:G:A	-0.403041	0.0850383	3.25219e-06	0.0188934	0.0279195	0.498646	-0.622085	-0.183997	-0.0530225	0.0908093	intergenic	BPESC1(dist=54760),PISRT1(dist=53069)
3:138900016:T:C	-0.403358	0.0850354	3.19454e-06	0.0196161	0.0279115	0.482243	-0.622395	-0.184321	-0.0522792	0.0915113	intergenic	BPESC1(dist=56011),PISRT1(dist=51818)
3:138900072:T:G	-0.403083	0.085035	3.24217e-06	0.0188976	0.0279195	0.498553	-0.622119	-0.184047	-0.0530184	0.0908135	intergenic	BPESC1(dist=56067),PISRT1(dist=51762)
3:138900200:T:C	-0.403092	0.0850352	3.24067e-06	0.0188773	0.0279197	0.499015	-0.622129	-0.184056	-0.053039	0.0907937	intergenic	BPESC1(dist=56195),PISRT1(dist=51634)
3:138900493:T:G	-0.403089	0.0850362	3.24209e-06	0.0188889	0.0279195	0.498751	-0.622128	-0.18405	-0.0530271	0.0908048	intergenic	BPESC1(dist=56488),PISRT1(dist=51341)
3:138901251:T:G	-0.403083	0.085035	3.24217e-06	0.018884	0.0279194	0.49886	-0.622119	-0.184047	-0.0530317	0.0907997	intergenic	BPESC1(dist=57246),PISRT1(dist=50583)
3:138901333:C:T	-0.391018	0.0846159	5.58023e-06	0.000375404	0.0271586	0.988972	-0.608974	-0.173062	-0.0695805	0.0703313	intergenic	BPESC1(dist=57328),PISRT1(dist=50501)
3:138901362:G:A	-0.403083	0.085035	3.24217e-06	0.0188876	0.0279195	0.498779	-0.622119	-0.184047	-0.0530282	0.0908034	intergenic	BPESC1(dist=57357),PISRT1(dist=50472)
3:138902577:C:A	-0.403091	0.0850326	3.23866e-06	0.0188906	0.0279192	0.498706	-0.622121	-0.184062	-0.0530244	0.0908056	intergenic	BPESC1(dist=58572),PISRT1(dist=49257)
3:138903106:T:C	-0.403094	0.0850278	3.23426e-06	0.0188946	0.0279188	0.498609	-0.622111	-0.184077	-0.0530194	0.0908087	intergenic	BPESC1(dist=59101),PISRT1(dist=48728)
3:138903254:A:G	-0.403107	0.0850294	3.23328e-06	0.0183904	0.027912	0.510033	-0.622128	-0.184086	-0.0535061	0.0902869	intergenic	BPESC1(dist=59249),PISRT1(dist=48580)
3:138903842:A:G	-0.402912	0.0848641	3.13159e-06	0.0184883	0.0278234	0.506435	-0.621508	-0.184317	-0.0531801	0.0901567	intergenic	BPESC1(dist=59837),PISRT1(dist=47992)
3:138903844:G:A	-0.403094	0.0850278	3.23426e-06	0.0151054	0.027965	0.589136	-0.622111	-0.184077	-0.0569277	0.0871384	intergenic	BPESC1(dist=59839),PISRT1(dist=47990)
3:138904288:A:G	-0.400648	0.0844161	3.15507e-06	0.0194992	0.0280572	0.487127	-0.61809	-0.183207	-0.0527714	0.0917698	intergenic	BPESC1(dist=60283),PISRT1(dist=47546)
3:138905740:G:T	-0.392809	0.0840263	4.37377e-06	0.0127494	0.0280546	0.649541	-0.609246	-0.176371	-0.0595144	0.0850132	intergenic	BPESC1(dist=61735),PISRT1(dist=46094)
3:138906549:A:G	-0.388336	0.0840666	5.62345e-06	0.0127226	0.0280527	0.650205	-0.604877	-0.171795	-0.0595362	0.0849815	intergenic	BPESC1(dist=62544),PISRT1(dist=45285)
3:138915212:C:T	-0.389602	0.0847549	6.2252e-06	0.0110474	0.028173	0.694996	-0.607916	-0.171288	-0.0615215	0.0836162	intergenic	BPESC1(dist=71207),PISRT1(dist=36622)
3:194033312:G:A	-0.803819	0.171225	3.9981e-06	0.00945637	0.0668847	0.887578	-1.24487	-0.362772	-0.162827	0.18174	intergenic	LINC00887(dist=2719),CPN2(dist=27182)
4:187969016:A:G	-0.371834	0.0819	8.02241e-06	-0.0176789	0.0281165	0.529551	-0.582794	-0.160873	-0.0901023	0.0547445	intergenic	FAT1(dist=324029),LINC02374(dist=154124)
4:44447144:C:G	-13.8167	2.91738	3.30564e-06	0.293683	0.632946	0.642689	-21.3313	-6.302	-1.33668	1.92404	intronic	KCTD8
7:13826915:A:G	0.664862	0.14698	8.63668e-06	0.0592356	0.0444333	0.182598	0.286267	1.04346	-0.0552169	0.173688	intergenic	ARL4A(dist=1096357),ETV1(dist=103941)
5:99526760:T:C	0.434076	0.239467	0.0708359	-0.42037	0.0871191	1.47517e-06	-0.182749	1.0509	-0.644774	-0.195966	intergenic	LINC02113(dist=613102),LOC100133050(dist=188449)

## Sheet: HDL AA
Supplementary Table S8: List of variants significantly associated with HDL levels in African American females (p<E-5) but not in males (p>0.05) in the CNICS cohort with no overlap between 99% confidence intervals for beta coefficients in females versus males.
Only intergenic variants are filtered.
variant_id	beta.female	beta_se.female	pvalue.female	beta.male	beta_se.male	pvalue.male	beta_LCI.female	beta_UCI.female	beta_LCI.male	beta_UCI.male	location	gene_symbol
1:116901670:G:C	-0.393149	0.0861464	5.66753e-06	0.0384347	0.0595547	0.518756	-0.615048	-0.171251	-0.114968	0.191837	intergenic	MAB21L3(dist=223809),ATP1A1(dist=14125)
10:2965865:C:A	0.215765	0.0456184	2.57969e-06	0.0015103	0.031239	0.961445	0.09826	0.33327	-0.078956	0.0819766	intergenic	LOC105376351(dist=422211),PFKP(dist=143847)
10:2966188:A:G	0.21159	0.0456807	4.11421e-06	-0.000288175	0.031269	0.992648	0.0939247	0.329256	-0.0808318	0.0802555	intergenic	LOC105376351(dist=422534),PFKP(dist=143524)
10:2966252:A:T	0.214185	0.0456126	3.03764e-06	0.0155906	0.0309543	0.614546	0.0966946	0.331675	-0.0641422	0.0953235	intergenic	LOC105376351(dist=422598),PFKP(dist=143460)
10:2966644:C:G	0.217189	0.0459206	2.58113e-06	0.0023175	0.031244	0.940878	0.0989056	0.335473	-0.0781616	0.0827966	intergenic	LOC105376351(dist=422990),PFKP(dist=143068)
11:99950785:A:G	0.340132	0.0707079	1.74501e-06	0.0236052	0.0511613	0.644567	0.158	0.522263	-0.108178	0.155388	intronic	CNTN5
12:129457162:C:T	0.502046	0.112898	9.71457e-06	-0.0223062	0.0878746	0.799642	0.211241	0.792851	-0.248656	0.204044	intronic	GLT1D1
12:74858689:C:A	-0.567967	0.126757	8.32113e-06	0.0914913	0.0869477	0.292798	-0.894472	-0.241463	-0.132471	0.315454	intergenic	LOC100507377(dist=172278),ATXN7L3B(dist=72862)
12:74868250:T:C	-0.567913	0.126764	8.34653e-06	0.0803232	0.0873764	0.358052	-0.894434	-0.241391	-0.144743	0.30539	intergenic	LOC100507377(dist=181839),ATXN7L3B(dist=63301)
12:74875129:C:T	-0.505565	0.109452	4.37197e-06	0.0315038	0.0735193	0.668322	-0.787494	-0.223636	-0.157869	0.220877	intergenic	LOC100507377(dist=188718),ATXN7L3B(dist=56422)
12:74881645:A:G	-0.498336	0.109377	5.87156e-06	0.0139536	0.0732898	0.849022	-0.780072	-0.216601	-0.174828	0.202736	intergenic	LOC100507377(dist=195234),ATXN7L3B(dist=49906)
12:74895782:G:A	-0.501989	0.108885	4.55716e-06	0.0342124	0.073637	0.642258	-0.782458	-0.221519	-0.155464	0.223889	intergenic	LOC100507377(dist=209371),ATXN7L3B(dist=35769)
12:74898140:T:C	-0.500855	0.109059	4.95348e-06	0.043746	0.0739031	0.553954	-0.781772	-0.219938	-0.146616	0.234108	intergenic	LOC100507377(dist=211729),ATXN7L3B(dist=33411)
12:74900905:A:G	-0.49818	0.108849	5.33194e-06	0.0337299	0.0737246	0.647349	-0.778557	-0.217804	-0.156172	0.223632	intergenic	LOC100507377(dist=214494),ATXN7L3B(dist=30646)
13:29705959:G:T	0.241537	0.0515797	3.23135e-06	-0.0166169	0.0329901	0.614528	0.108677	0.374398	-0.101594	0.06836	intronic	MTUS2
16:7523475:T:G	0.223343	0.0448665	7.59781e-07	0.026634	0.0306597	0.385108	0.107775	0.338912	-0.0523402	0.105608	intronic	RBFOX1
2:218717053:A:G	0.206131	0.0459519	8.1308e-06	-0.0452751	0.0318652	0.155508	0.0877664	0.324495	-0.127354	0.0368042	intronic	TNS1
2:37704862:C:T	-0.268634	0.0568067	2.59062e-06	-0.0145217	0.0389495	0.709308	-0.414958	-0.122309	-0.114849	0.0858056	intergenic	QPCT(dist=104397),CDC42EP3(dist=164163)
21:23290845:C:T	-0.477022	0.106387	8.20413e-06	0.0184348	0.0645788	0.775317	-0.751056	-0.202987	-0.147909	0.184779	intergenic	LINC01425(dist=121110),LINC01687(dist=90632)
21:23291850:T:C	-0.494638	0.106646	3.99576e-06	0.00401136	0.0648652	0.950695	-0.769341	-0.219936	-0.16307	0.171093	intergenic	LINC01425(dist=122115),LINC01687(dist=89627)
21:23293475:T:TA	-0.496976	0.10667	3.61923e-06	0.00399957	0.0648761	0.950848	-0.771741	-0.222212	-0.16311	0.171109	intergenic	LINC01425(dist=123740),LINC01687(dist=88002)
21:23294420:C:T	-0.495808	0.106521	3.69596e-06	0.00340353	0.0651075	0.958314	-0.770187	-0.221429	-0.164302	0.171109	intergenic	LINC01425(dist=124685),LINC01687(dist=87057)
21:23297781:G:A	-0.483959	0.107033	6.89391e-06	0.014087	0.0656565	0.830133	-0.759658	-0.20826	-0.155033	0.183207	intergenic	LINC01425(dist=128046),LINC01687(dist=83696)
21:27699110:G:C	0.604555	0.134242	7.49568e-06	-0.0232681	0.0909703	0.798147	0.25877	0.95034	-0.257592	0.211056	intergenic	APP(dist=155664),CYYR1-AS1(dist=66844)
3:146685408:A:G	-0.52442	0.11723	8.60518e-06	0.0916765	0.0908079	0.312816	-0.826383	-0.222456	-0.142229	0.325582	intergenic	LINC02010(dist=42403),ZIC4(dist=418427)
3:146687424:G:T	-0.523522	0.11726	8.95924e-06	0.0936625	0.0908418	0.302631	-0.825564	-0.221481	-0.14033	0.327655	intergenic	LINC02010(dist=44419),ZIC4(dist=416411)
3:146687818:G:A	-0.523816	0.117198	8.76173e-06	0.0917717	0.0907977	0.312259	-0.825697	-0.221934	-0.142108	0.325651	intergenic	LINC02010(dist=44813),ZIC4(dist=416017)
3:146689541:A:G	-0.523843	0.11719	8.74114e-06	0.0917998	0.0907906	0.312073	-0.825706	-0.221981	-0.142061	0.325661	intergenic	LINC02010(dist=46536),ZIC4(dist=414294)
3:146698954:A:G	-0.521406	0.11699	9.2849e-06	0.0887484	0.0908244	0.328607	-0.822753	-0.220059	-0.1452	0.322697	intergenic	LINC02010(dist=55949),ZIC4(dist=404881)
3:146699811:T:TA	-0.521571	0.117089	9.38488e-06	0.0886961	0.0908614	0.329088	-0.823173	-0.21997	-0.145347	0.322739	intergenic	LINC02010(dist=56806),ZIC4(dist=404024)
3:146706284:T:C	-0.518414	0.116691	9.90668e-06	0.0862936	0.0908258	0.342167	-0.81899	-0.217838	-0.147658	0.320245	intergenic	LINC02010(dist=63279),ZIC4(dist=397551)
3:146707701:G:A	-0.536051	0.120262	9.26207e-06	0.0781462	0.092011	0.3958	-0.845824	-0.226277	-0.158858	0.315151	intergenic	LINC02010(dist=64696),ZIC4(dist=396134)
3:146708577:G:T	-0.536253	0.119725	8.38728e-06	0.0786395	0.092029	0.392917	-0.844645	-0.227861	-0.158411	0.31569	intergenic	LINC02010(dist=65572),ZIC4(dist=395258)
3:146710045:A:G	-0.536035	0.119693	8.41097e-06	0.079098	0.0919799	0.389912	-0.844344	-0.227726	-0.157827	0.316022	intergenic	LINC02010(dist=67040),ZIC4(dist=393790)
3:146711400:T:A	-0.517891	0.116096	9.11391e-06	0.0866917	0.0908121	0.339872	-0.816934	-0.218848	-0.147225	0.320608	intergenic	LINC02010(dist=68395),ZIC4(dist=392435)
3:146711655:A:G	-0.517556	0.116151	9.32439e-06	0.085423	0.0909853	0.347904	-0.816741	-0.218371	-0.14894	0.319786	intergenic	LINC02010(dist=68650),ZIC4(dist=392180)
3:146712293:T:C	-0.517891	0.116096	9.11391e-06	0.0866917	0.0908121	0.339872	-0.816934	-0.218848	-0.147225	0.320608	intergenic	LINC02010(dist=69288),ZIC4(dist=391542)
3:146713227:C:T	-0.51817	0.11536	7.91099e-06	0.0863637	0.0908132	0.341707	-0.815319	-0.221022	-0.147556	0.320283	intergenic	LINC02010(dist=70222),ZIC4(dist=390608)
3:146722476:T:C	-0.518067	0.116098	9.05376e-06	0.0759906	0.0904878	0.401119	-0.817114	-0.219019	-0.157091	0.309072	intergenic	LINC02010(dist=79471),ZIC4(dist=381359)
3:191336570:C:T	-1.45873	0.303927	1.83934e-06	0.304925	0.204322	0.135745	-2.24159	-0.675862	-0.221372	0.831222	intergenic	LINCR-0002(dist=28425),FGF12(dist=520612)
3:191349175:G:A	-1.59916	0.319065	6.39655e-07	0.376673	0.23727	0.112538	-2.42102	-0.777304	-0.234494	0.987841	intergenic	LINCR-0002(dist=41030),FGF12(dist=508007)
3:2613232:G:C	-0.566816	0.12601	7.68071e-06	-0.0065814	0.0797308	0.934221	-0.891398	-0.242235	-0.211954	0.198792	exonic	CNTN4
3:79055838:A:AT	0.452052	0.101462	9.34701e-06	-0.0752831	0.0655637	0.250994	0.190702	0.713401	-0.244164	0.0935979	intronic	ROBO1
4:101118666:A:T	0.629559	0.135002	3.54562e-06	-0.148947	0.108161	0.168627	0.281816	0.977302	-0.427553	0.129658	ncRNA_intronic	LOC101929353
4:18526264:T:C	0.292178	0.0636168	4.94734e-06	0.0187135	0.040996	0.648096	0.128312	0.456044	-0.0868852	0.124312	intergenic	LCORL(dist=502766),SLIT2(dist=1727264)
4:18531660:T:TG	0.299167	0.0664559	7.55566e-06	-0.00339217	0.0434612	0.937795	0.127988	0.470346	-0.115341	0.108556	intergenic	LCORL(dist=508162),SLIT2(dist=1721868)
4:18531777:T:A	0.29924	0.0665185	7.66552e-06	-0.00406256	0.0435255	0.925644	0.1279	0.470581	-0.116177	0.108052	intergenic	LCORL(dist=508279),SLIT2(dist=1721751)
4:18535789:G:A	0.298656	0.0663363	7.5413e-06	-0.00733331	0.0434483	0.865983	0.127785	0.469526	-0.119249	0.104582	intergenic	LCORL(dist=512291),SLIT2(dist=1717739)
5:109024918:C:T	-1.48872	0.308318	1.59678e-06	-0.0894005	0.189728	0.637542	-2.2829	-0.694543	-0.578106	0.399305	upstream	MAN2A1(dist=149)
5:81056737:C:T	-0.316641	0.0686841	4.56053e-06	0.101022	0.0439512	0.0216267	-0.493559	-0.139723	-0.0121884	0.214233	intergenic	SSBP2(dist=9665),ATG10(dist=211107)
6:167151365:C:G	-0.228906	0.0511734	8.61714e-06	0.000304399	0.0342284	0.992905	-0.36072	-0.0970916	-0.0878621	0.0884709	intronic	RPS6KA2
6:2151372:A:G	-2.52551	0.558713	6.93682e-06	0.26621	0.339377	0.432885	-3.96466	-1.08637	-0.607967	1.14039	intronic	GMDS
6:40436322:G:A	0.491198	0.104883	3.2236e-06	-0.0570053	0.0637666	0.371438	0.221038	0.761359	-0.221257	0.107247	intronic	LRFN2
6:75123102:A:G	-0.237132	0.0512616	4.23274e-06	0.00722829	0.0345037	0.834083	-0.369174	-0.105091	-0.0816473	0.0961039	ncRNA_intronic	LOC101928516
6:78166678:G:A	0.493262	0.110328	8.70744e-06	-0.0492626	0.0624852	0.430555	0.209075	0.777448	-0.210214	0.111689	intergenic	IMPG1(dist=1384283),HTR1B(dist=3887)
6:78176817:C:A	0.500879	0.107849	3.8814e-06	-0.0363652	0.0625531	0.561065	0.223078	0.77868	-0.197491	0.124761	intergenic	HTR1B(dist=3078),MEI4(dist=183174)
6:78178093:G:A	0.49987	0.107825	4.0376e-06	-0.0386486	0.0626271	0.537218	0.22213	0.77761	-0.199965	0.122668	intergenic	HTR1B(dist=4354),MEI4(dist=181898)
6:78182244:C:T	0.50061	0.107664	3.78155e-06	-0.0384061	0.0626128	0.539682	0.223286	0.777933	-0.199686	0.122874	intergenic	HTR1B(dist=8505),MEI4(dist=177747)
6:78187218:T:C	0.373564	0.0805335	3.98645e-06	-0.0338815	0.051605	0.511536	0.166123	0.581004	-0.166807	0.0990441	intergenic	HTR1B(dist=13479),MEI4(dist=172773)
6:78197318:C:T	0.518921	0.109469	2.45177e-06	-0.0303695	0.0629145	0.629349	0.236947	0.800895	-0.192427	0.131688	intergenic	HTR1B(dist=23579),MEI4(dist=162673)
6:78200571:C:T	0.518896	0.109469	2.45455e-06	-0.0303302	0.0629144	0.629793	0.236922	0.800871	-0.192387	0.131727	intergenic	HTR1B(dist=26832),MEI4(dist=159420)
6:78202032:C:A	0.436435	0.0918965	2.3491e-06	0.00283497	0.0575589	0.960722	0.199725	0.673145	-0.145427	0.151097	intergenic	HTR1B(dist=28293),MEI4(dist=157959)
6:78213623:G:A	0.505431	0.109905	4.80959e-06	-0.0441171	0.0635016	0.487292	0.222334	0.788527	-0.207686	0.119452	intergenic	HTR1B(dist=39884),MEI4(dist=146368)
6:78243598:C:A	0.505502	0.109882	4.77372e-06	-0.0426438	0.0627646	0.496941	0.222464	0.78854	-0.204315	0.119027	intergenic	HTR1B(dist=69859),MEI4(dist=116393)
8:101586676:G:A	-0.341939	0.0765185	8.79367e-06	0.0544475	0.0544061	0.317054	-0.539037	-0.14484	-0.0856935	0.194588	intronic	SNX31
8:16075400:C:T	-0.84058	0.171437	1.10469e-06	0.0623224	0.113637	0.583449	-1.28217	-0.398988	-0.230386	0.355031	intergenic	MSR1(dist=25100),FGF20(dist=774934)
8:16087238:G:A	-0.833515	0.174132	1.95882e-06	0.0346314	0.113588	0.760483	-1.28205	-0.384979	-0.257953	0.327216	intergenic	MSR1(dist=36938),FGF20(dist=763096)
8:18535336:C:T	-0.375877	0.0813414	4.33276e-06	-0.00724967	0.0557017	0.896459	-0.585399	-0.166356	-0.150728	0.136228	intronic	PSD3
9:137305778:C:T	0.493825	0.107731	5.15865e-06	0.0210955	0.0715	0.76799	0.216328	0.771323	-0.163076	0.205267	intronic	RXRA
10:14599891:A:G	-0.124744	0.0788484	0.113958	0.260621	0.0543443	1.73021e-06	-0.327844	0.0783563	0.120639	0.400603	intronic	FAM107B
7:78261386:G:A	0.0761007	0.0482437	0.115024	-0.145121	0.0311855	3.4595e-06	-0.048167	0.200368	-0.225449	-0.0647925	intronic	MAGI2

## Sheet: LDL AA
Supplementary Table S8: List of variants significantly associated with LDL levels in African American females (p<E-5) but not in males (p>0.05) in the CNICS cohort with no overlap between 99% confidence intervals for beta coefficients in females versus males.
Only intergenic variants are filtered.
variant_id	beta.female	beta_se.female	pvalue.female	beta.male	beta_se.male	pvalue.male	beta_LCI.female	beta_UCI.female	beta_LCI.male	beta_UCI.male	location	gene_symbol
1:168178297:C:T	-0.274651	0.0611265	7.874e-06	0.0169599	0.042509	0.689955	-0.432102	-0.117199	-0.0925361	0.126456	intergenic	TIPRL(dist=6946),SFT2D2(dist=16958)
1:182965654:A:G	-1.25195	0.269809	3.9659e-06	0.0429802	0.175344	0.806388	-1.94693	-0.556965	-0.408677	0.494637	intergenic	SHCBP1L(dist=42994),LAMC1(dist=26941)
1:217353640:G:T	0.324424	0.0695549	3.5364e-06	-0.000206235	0.0482144	0.996587	0.145263	0.503586	-0.124398	0.123986	intergenic	ESRRG(dist=42543),GPATCH2(dist=246695)
11:4264563:C:T	-0.328451	0.0733299	8.39958e-06	0.00119758	0.0504739	0.981073	-0.517336	-0.139566	-0.128815	0.13121	intergenic	LOC100506082(dist=40680),OR52B4(dist=123930)
11:94700612:T:C	-0.383824	0.0785884	1.21782e-06	0.034044	0.0532803	0.522917	-0.586254	-0.181394	-0.103197	0.171285	intronic	CWC15
11:94716907:T:A	-0.383952	0.0801161	1.90882e-06	0.0259669	0.0543554	0.632896	-0.590317	-0.177586	-0.114043	0.165977	intronic	KDM4D
11:94760616:T:G	-0.369823	0.0809129	5.49805e-06	0.0446704	0.053812	0.406563	-0.578241	-0.161406	-0.0939401	0.183281	UTR3	KDM4E(NM_001161630:c.*374T>G)
11:94766311:C:G	-0.37359	0.0809914	4.51371e-06	0.0451837	0.0538754	0.401748	-0.58221	-0.16497	-0.0935902	0.183958	intergenic	KDM4E(dist=5551),SRSF8(dist=33730)
13:33559127:T:C	-0.467603	0.093854	7.45514e-07	-0.0384544	0.0624771	0.538292	-0.709354	-0.225851	-0.199385	0.122476	intergenic	LINC00423(dist=73337),KL(dist=31444)
13:98984155:C:A	-0.485995	0.108182	7.90196e-06	0.0261651	0.0750259	0.727313	-0.764654	-0.207336	-0.167089	0.219419	intronic	FARP1
15:74100160:A:G	-0.376674	0.0734624	3.55332e-07	0.0403749	0.0490474	0.410496	-0.565901	-0.187448	-0.0859628	0.166713	intergenic	C15orf59-AS1(dist=38017),TBC1D21(dist=65767)
15:74102695:G:A	-0.363835	0.0732218	7.97068e-07	0.0317883	0.0490381	0.516901	-0.552442	-0.175228	-0.0945254	0.158102	intergenic	C15orf59-AS1(dist=40552),TBC1D21(dist=63232)
15:74103764:G:T	-0.279326	0.0603772	4.23279e-06	0.0327233	0.0409862	0.424727	-0.434847	-0.123804	-0.0728501	0.138297	intergenic	C15orf59-AS1(dist=41621),TBC1D21(dist=62163)
15:74105060:A:C	-0.271124	0.0600371	7.08849e-06	0.0361233	0.0410131	0.378538	-0.425769	-0.116479	-0.0695194	0.141766	intergenic	C15orf59-AS1(dist=42917),TBC1D21(dist=60867)
15:74108901:G:A	-0.261788	0.0569723	4.90541e-06	0.0260938	0.0384313	0.497229	-0.408539	-0.115037	-0.0728986	0.125086	intergenic	C15orf59-AS1(dist=46758),TBC1D21(dist=57026)
15:74109219:G:T	-0.384063	0.0732669	1.95464e-07	0.0277981	0.0491504	0.571743	-0.572786	-0.19534	-0.0988049	0.154401	intergenic	C15orf59-AS1(dist=47076),TBC1D21(dist=56708)
15:74127131:T:A	-0.397448	0.074798	1.33694e-07	0.0172953	0.0504444	0.731739	-0.590115	-0.204781	-0.112641	0.147231	intergenic	C15orf59-AS1(dist=64988),TBC1D21(dist=38796)
15:74142005:T:C	-0.348294	0.072653	1.89505e-06	0.040567	0.0487851	0.405759	-0.535435	-0.161152	-0.0850951	0.166229	intergenic	C15orf59-AS1(dist=79862),TBC1D21(dist=23922)
15:74152902:T:G	-0.329626	0.0719771	5.27275e-06	0.0381123	0.0485288	0.432333	-0.515026	-0.144225	-0.0868896	0.163114	intergenic	C15orf59-AS1(dist=90759),TBC1D21(dist=13025)
16:21845724:C:T	-1.68459	0.378103	9.36305e-06	0.292167	0.249208	0.241172	-2.65851	-0.710657	-0.349749	0.934083	downstream	NPIPB4(dist=160)
17:77239458:C:T	0.664542	0.142678	3.65014e-06	-0.0958072	0.0999309	0.3378	0.297027	1.03206	-0.353212	0.161598	intronic	RBFOX3
2:134093889:G:A	-0.638107	0.137135	3.72909e-06	-0.0318945	0.0939309	0.734226	-0.991344	-0.284869	-0.273844	0.210055	intronic	NCKAP5
2:145860335:A:G	-0.291292	0.0565384	3.12721e-07	0.0295251	0.0384801	0.442999	-0.436925	-0.145659	-0.0695932	0.128643	intergenic	TEX41(dist=26044),PABPC1P2(dist=1484290)
2:145863629:C:T	-0.287602	0.0568012	4.9405e-07	0.0287629	0.0385137	0.455252	-0.433912	-0.141292	-0.0704418	0.127968	intergenic	TEX41(dist=29338),PABPC1P2(dist=1480996)
2:145864826:C:T	-0.287524	0.0567975	4.96702e-07	0.0306702	0.0384997	0.425751	-0.433825	-0.141223	-0.0684985	0.129839	intergenic	TEX41(dist=30535),PABPC1P2(dist=1479799)
2:209878650:T:C	0.19926	0.0447927	9.66179e-06	0.000142268	0.0298257	0.996195	0.0838811	0.314638	-0.0766836	0.0769682	intergenic	LOC101927960(dist=188339),MAP2(dist=410121)
2:226003093:T:C	-1.37134	0.29396	3.52361e-06	0.00143372	0.160815	0.992888	-2.12853	-0.614146	-0.412798	0.415665	intergenic	DOCK10(dist=95763),NYAP2(dist=262509)
20:16263600:G:T	0.226334	0.0476858	2.38655e-06	0.010398	0.0322531	0.747191	0.103504	0.349165	-0.0726805	0.0934764	intronic	KIF16B
3:28645126:C:G	-0.610245	0.132281	4.5026e-06	-0.00203204	0.0889549	0.981777	-0.950979	-0.269511	-0.231165	0.227101	ncRNA_intronic	LINC00693
3:76533109:T:C	-0.199393	0.0448937	9.97653e-06	0.0581844	0.030231	0.054404	-0.315031	-0.0837544	-0.0196855	0.136054	intergenic	ZNF717(dist=698375),ROBO2(dist=556185)
4:116948775:A:G	0.376756	0.0834382	7.10673e-06	-0.079063	0.053601	0.140351	0.161833	0.591678	-0.21713	0.0590039	intergenic	NDST4(dist=913743),MIR1973(dist=272106)
4:116986069:G:GGTTAT	0.427447	0.0896086	2.12715e-06	-0.0544258	0.0555209	0.32706	0.19663	0.658263	-0.197438	0.0885865	intergenic	NDST4(dist=951037),MIR1973(dist=234812)
4:116999217:C:G	0.437032	0.0919658	2.32122e-06	-0.0475116	0.0565101	0.400574	0.200144	0.67392	-0.193072	0.0980487	intergenic	NDST4(dist=964185),MIR1973(dist=221664)
4:117014859:G:C	0.437288	0.092128	2.38479e-06	-0.0452175	0.0565788	0.424265	0.199982	0.674594	-0.190955	0.10052	intergenic	NDST4(dist=979827),MIR1973(dist=206022)
4:117033322:T:G	0.448623	0.0933589	1.79229e-06	-0.0743286	0.0565344	0.188735	0.208147	0.6891	-0.219952	0.0712945	intergenic	NDST4(dist=998290),MIR1973(dist=187559)
4:117033626:T:C	0.448618	0.0933622	1.79433e-06	-0.07433	0.0565347	0.188729	0.208133	0.689103	-0.219954	0.0712938	intergenic	NDST4(dist=998594),MIR1973(dist=187255)
4:117035893:C:T	0.459668	0.0911825	5.53062e-07	-0.0788993	0.0550139	0.151669	0.224798	0.694539	-0.220606	0.0628071	intergenic	NDST4(dist=1000861),MIR1973(dist=184988)
4:117056367:G:C	0.450984	0.0916895	1.0254e-06	-0.0779167	0.0562814	0.166376	0.214808	0.687161	-0.222888	0.0670546	intergenic	NDST4(dist=1021335),MIR1973(dist=164514)
4:117058052:C:G	0.450881	0.0917551	1.0494e-06	-0.0788157	0.0563266	0.161878	0.214535	0.687226	-0.223903	0.0662719	intergenic	NDST4(dist=1023020),MIR1973(dist=162829)
4:186523749:T:C	0.452688	0.0983975	4.77807e-06	-0.00853439	0.0628596	0.892017	0.199233	0.706143	-0.17045	0.153381	intronic	SORBS2
4:42554984:G:T	0.270313	0.060764	9.65763e-06	-0.0149304	0.0426445	0.726288	0.113796	0.426831	-0.124775	0.0949145	intronic	ATP8A1
4:66569636:C:T	0.45014	0.100679	8.71417e-06	-0.0443835	0.0666132	0.505299	0.19081	0.709471	-0.215968	0.127201	intergenic	EPHA5-AS1(dist=10532),MIR1269A(dist=572906)
4:66578699:A:G	0.452612	0.100701	7.82164e-06	-0.0458002	0.0665035	0.491094	0.193223	0.712001	-0.217102	0.125501	intergenic	EPHA5-AS1(dist=19595),MIR1269A(dist=563843)
5:142468009:A:G	-0.597136	0.132168	7.02128e-06	0.0330956	0.0957391	0.729613	-0.937578	-0.256694	-0.213512	0.279703	intronic	ARHGAP26
5:7491239:G:T	0.268503	0.0572654	3.14739e-06	-0.00791096	0.0416739	0.84946	0.120997	0.416008	-0.115256	0.0994339	intronic	ADCY2
5:95194445:G:A	-0.414938	0.0929682	9.03272e-06	0.0294901	0.0653467	0.651829	-0.654408	-0.175467	-0.138832	0.197812	ncRNA_intronic	LINC01554
6:65244865:A:G	0.442324	0.0972998	6.1669e-06	-0.00174114	0.0694667	0.980006	0.191697	0.692952	-0.180676	0.177193	intronic	EYS
7:5356270:G:A	0.911466	0.177141	3.23745e-07	-0.0963944	0.136661	0.480668	0.455181	1.36775	-0.448411	0.255622	intronic	TNRC18
8:82440311:T:G	0.425946	0.0899508	2.51719e-06	-0.0108642	0.0643031	0.86585	0.194248	0.657644	-0.176498	0.15477	intronic	FABP12
9:139049385:C:T	0.22134	0.0463418	2.06516e-06	-0.00632177	0.0329989	0.848093	0.101971	0.340708	-0.0913213	0.0786778	intergenic	TMEM250(dist=38654),LHX3(dist=38711)
9:139049765:G:GAT	0.219621	0.046693	2.9328e-06	-0.00327895	0.0333525	0.921694	0.0993477	0.339894	-0.0891894	0.0826315	intergenic	TMEM250(dist=39034),LHX3(dist=38331)
9:139049769:T:C	0.220823	0.0466846	2.58126e-06	-0.00482743	0.0333022	0.884757	0.100571	0.341074	-0.0906082	0.0809533	intergenic	TMEM250(dist=39038),LHX3(dist=38327)
9:139051288:A:G	0.21378	0.0452684	2.67743e-06	-0.0033085	0.0323474	0.918544	0.0971763	0.330384	-0.0866299	0.0800129	intergenic	TMEM250(dist=40557),LHX3(dist=36808)
18:77035320:T:C	-0.0876821	0.0852826	0.304146	0.283173	0.0569812	7.2407e-07	-0.307355	0.131991	0.136399	0.429946	intronic	ATP9B
18:77042219:T:C	-0.0903634	0.0853053	0.289733	0.282885	0.0569589	7.35641e-07	-0.310095	0.129368	0.136168	0.429601	intronic	ATP9B
18:77047763:G:A	-0.0929154	0.0851601	0.275518	0.283091	0.0569951	7.33866e-07	-0.312273	0.126443	0.136282	0.429901	intronic	ATP9B
18:77056155:G:A	-0.0895421	0.0853223	0.294233	0.282646	0.0569358	7.43844e-07	-0.309318	0.130234	0.135989	0.429303	intronic	ATP9B
18:77064801:G:A	-0.0933189	0.085341	0.274457	0.28252	0.0569386	7.53164e-07	-0.313143	0.126505	0.135856	0.429184	intronic	ATP9B
18:77080478:G:C	-0.0967219	0.0852618	0.256906	0.280146	0.0570248	9.66139e-07	-0.316342	0.122898	0.13326	0.427033	intronic	ATP9B
18:77081015:A:G	-0.0967044	0.0852508	0.256931	0.281612	0.0569306	8.13943e-07	-0.316296	0.122887	0.134968	0.428255	intronic	ATP9B
18:77087453:C:T	-0.0980282	0.084599	0.246851	0.288581	0.0571462	4.79409e-07	-0.315941	0.119884	0.141382	0.43578	intronic	ATP9B
18:77090471:A:G	-0.0971391	0.0850559	0.253713	0.281612	0.0569306	8.13943e-07	-0.316228	0.12195	0.134968	0.428255	intronic	ATP9B
18:77091438:T:C	-0.0971175	0.0850565	0.253822	0.281612	0.0569306	8.13943e-07	-0.316208	0.121973	0.134968	0.428255	intronic	ATP9B
18:77092052:A:G	-0.0863107	0.0848174	0.309122	0.283987	0.0568662	6.39286e-07	-0.304786	0.132164	0.137509	0.430465	intronic	ATP9B
18:77093384:A:G	-0.0970501	0.0850259	0.253981	0.281325	0.0569896	8.57e-07	-0.316062	0.121962	0.134529	0.42812	intronic	ATP9B
18:77094351:T:C	-0.0894015	0.0852932	0.294826	0.281467	0.0569922	8.47172e-07	-0.309102	0.130299	0.134665	0.428269	intronic	ATP9B
18:33336007:G:A	0.246003	0.148235	0.0973315	-0.461132	0.102997	7.96148e-06	-0.135824	0.62783	-0.726435	-0.195829	intergenic	GALNT1(dist=44209),MIR187(dist=148774)
18:33345593:G:C	0.245708	0.148212	0.0976825	-0.457051	0.103122	9.80045e-06	-0.136061	0.627477	-0.722676	-0.191426	intergenic	GALNT1(dist=53795),MIR187(dist=139188)
22:18481753:C:T	0.237837	0.158038	0.132671	-0.472555	0.104085	5.93405e-06	-0.169243	0.644917	-0.740659	-0.20445	intronic	MICAL3
22:49987321:C:T	0.146605	0.0973884	0.132561	-0.30118	0.0666569	6.57041e-06	-0.104251	0.397461	-0.472877	-0.129484	intergenic	MIR3667(dist=50207),C22orf34(dist=26783)
4:148777855:A:G	0.175359	0.148205	0.237016	-0.511653	0.105076	1.20132e-06	-0.206392	0.55711	-0.78231	-0.240995	intronic	ARHGAP10
6:144260703:C:T	0.0683563	0.0446687	0.126274	-0.138444	0.0298642	3.76962e-06	-0.0467027	0.183415	-0.215369	-0.0615188	downstream	PLAGL1(dist=734)
6:144261480:C:T	0.0668979	0.0441747	0.130256	-0.13445	0.0299589	7.57616e-06	-0.0468885	0.180684	-0.211619	-0.0572812	UTR3	PLAGL1(NM_001289038:c.*1081G>A,NM_001289037:c.*1081G>A,NM_001289048:c.*1081G>A,NM_001289049:c.*1081G>A,NM_001289045:c.*1081G>A,NM_001289043:c.*1081G>A,NM_001317158:c.*1081G>A,NM_001317157:c.*1081G>A,NM_001317156:c.*1081G>A,NM_001317160:c.*1081G>A,NM_001317159:c.*1081G>A,NM_001317162:c.*1081G>A,NM_001289041:c.*1081G>A,NM_001289040:c.*1081G>A,NM_001289039:c.*1081G>A,NM_001289044:c.*1081G>A,NM_00128…
6:71805916:A:G	0.125619	0.0911809	0.168622	-0.32752	0.0703938	3.47608e-06	-0.109248	0.360485	-0.508843	-0.146198	intergenic	B3GAT2(dist=139128),OGFRL1(dist=192229)
6:71808055:A:G	0.125606	0.0911811	0.168664	-0.327537	0.0703938	3.47208e-06	-0.10926	0.360473	-0.50886	-0.146215	intergenic	B3GAT2(dist=141267),OGFRL1(dist=190090)
6:71812630:A:G	0.125653	0.0911876	0.168536	-0.327485	0.0703942	3.48486e-06	-0.10923	0.360537	-0.508808	-0.146162	intergenic	B3GAT2(dist=145842),OGFRL1(dist=185515)

## Sheet: Trig AA
Supplementary Table S8: List of variants significantly associated with triglyceride levels in African American females (p<E-5) but not in males (p>0.05) in the CNICS cohort with no overlap between 99% confidence intervals for beta coefficients in females versus males.
Only intergenic variants are filtered.
variant_id	beta.female	beta_se.female	pvalue.female	beta.male	beta_se.male	pvalue.male	beta_LCI.female	beta_UCI.female	beta_LCI.male	beta_UCI.male	location	gene_symbol
1:32842319:T:C	1.51266	0.339571	9.38287e-06	-0.0260968	0.191069	0.891373	0.637985	2.38734	-0.518259	0.466065	exonic	BSDC1
10:12577901:C:T	-0.214102	0.0472534	6.60459e-06	-0.0118274	0.0310921	0.703688	-0.335819	-0.0923855	-0.0919154	0.0682607	intronic	CAMK1D
10:61113993:G:A	0.211763	0.0462235	5.22363e-06	0.00214768	0.0297891	0.942532	0.0926996	0.330827	-0.0745839	0.0788793	intronic	FAM13C
11:128234402:G:T	0.388856	0.0874648	9.76614e-06	-0.0151438	0.0578943	0.793672	0.163561	0.61415	-0.16427	0.133982	intergenic	LINC02098(dist=123066),ETS1(dist=94254)
11:128260138:A:G	0.371985	0.0825036	7.31968e-06	-0.0345487	0.0566284	0.541863	0.15947	0.5845	-0.180414	0.111316	intergenic	LINC02098(dist=148802),ETS1(dist=68518)
11:20841394:T:A	-0.197141	0.0441283	8.84856e-06	0.0484725	0.029881	0.104909	-0.310808	-0.0834739	-0.0284959	0.125441	intronic	NELL1
12:130839645:A:C	0.228476	0.0457038	6.83491e-07	-0.00812641	0.0291227	0.780241	0.110751	0.346201	-0.0831415	0.0668887	intronic	PIWIL1
12:31157515:T:A	0.335206	0.0702815	2.13063e-06	-0.0346338	0.0446094	0.43761	0.154173	0.51624	-0.14954	0.0802725	intergenic	TSPAN11(dist=7978),DDX11-AS1(dist=16182)
14:92934509:A:G	0.228155	0.051004	8.61579e-06	-0.025219	0.0327048	0.440726	0.0967769	0.359532	-0.109461	0.059023	intronic	SLC24A4
14:96973712:T:C	-0.212307	0.0466773	6.09022e-06	0.0389207	0.0299185	0.193434	-0.33254	-0.0920741	-0.0381443	0.115986	intronic	PAPOLA
14:99605517:A:T	-0.606797	0.134175	6.87029e-06	0.107397	0.0907516	0.236773	-0.95241	-0.261185	-0.126363	0.341158	intergenic	C14orf177(dist=421414),BCL11B(dist=30108)
15:76056544:T:C	0.202233	0.0444795	6.13975e-06	-0.0262486	0.0284547	0.356385	0.0876614	0.316805	-0.0995431	0.0470458	intergenic	MIR4313(dist=1888),UBE2Q2(dist=79083)
15:76056561:T:G	0.217628	0.0447183	1.32441e-06	-0.0242954	0.0286685	0.396834	0.102442	0.332815	-0.0981406	0.0495499	intergenic	MIR4313(dist=1905),UBE2Q2(dist=79066)
15:76056563:G:C	0.217628	0.0447183	1.32441e-06	-0.0242954	0.0286685	0.396834	0.102442	0.332815	-0.0981406	0.0495499	intergenic	MIR4313(dist=1907),UBE2Q2(dist=79064)
16:86562874:A:C	0.675384	0.149801	7.32544e-06	-0.0848482	0.085697	0.322237	0.289522	1.06125	-0.305589	0.135893	downstream	MTHFSD(dist=908)
17:38772965:C:T	-0.203967	0.0455741	8.52757e-06	0.0198068	0.030161	0.511442	-0.321358	-0.0865763	-0.0578828	0.0974964	intergenic	CCR7(dist=51229),SMARCE1(dist=11011)
17:38773947:C:G	-0.203604	0.0455876	8.89916e-06	0.0220347	0.030161	0.465122	-0.32103	-0.0861776	-0.055655	0.0997243	intergenic	CCR7(dist=52211),SMARCE1(dist=10029)
17:38775805:G:A	-0.211011	0.0454637	3.93786e-06	0.016402	0.0301348	0.5863	-0.328118	-0.0939045	-0.0612201	0.0940241	intergenic	CCR7(dist=54069),SMARCE1(dist=8171)
17:38779942:G:A	-0.202571	0.0453791	8.9903e-06	0.00251472	0.0302346	0.933721	-0.31946	-0.0856823	-0.0753643	0.0803938	intergenic	CCR7(dist=58206),SMARCE1(dist=4034)
17:38782343:G:A	-0.203472	0.0453532	8.11212e-06	0.0106345	0.0300538	0.723486	-0.320294	-0.0866501	-0.0667788	0.0880478	intergenic	CCR7(dist=60607),SMARCE1(dist=1633)
17:38815314:G:A	-0.202893	0.0452215	8.10226e-06	0.00748964	0.0299392	0.802486	-0.319376	-0.0864105	-0.0696286	0.0846079	intronic	KRT222
17:38830056:G:A	-0.202553	0.0451182	8.0014e-06	0.00448435	0.0298016	0.880405	-0.318769	-0.086336	-0.0722795	0.0812482	intergenic	KRT222(dist=8640),KRT24(dist=24187)
2:226131829:G:A	-0.289751	0.0608946	2.24984e-06	-0.0276469	0.0396069	0.485231	-0.446605	-0.132897	-0.129668	0.0743737	intergenic	DOCK10(dist=224499),NYAP2(dist=133773)
2:226168966:C:T	-0.305259	0.061256	7.39979e-07	-0.0250249	0.0393743	0.525127	-0.463044	-0.147474	-0.126446	0.0763965	intergenic	DOCK10(dist=261636),NYAP2(dist=96636)
2:226169269:A:G	-0.305259	0.0612557	7.39905e-07	-0.029546	0.0393528	0.452855	-0.463043	-0.147475	-0.130912	0.0718201	intergenic	DOCK10(dist=261939),NYAP2(dist=96333)
2:226183918:T:C	-0.305948	0.061329	7.2049e-07	-0.026224	0.0394735	0.50654	-0.463921	-0.147974	-0.127901	0.0754529	intergenic	DOCK10(dist=276588),NYAP2(dist=81684)
2:226213663:A:T	-0.298539	0.0669063	9.07031e-06	0.00249777	0.0434182	0.95413	-0.470878	-0.126199	-0.10934	0.114336	intergenic	DOCK10(dist=306333),NYAP2(dist=51939)
2:228288754:G:A	0.229306	0.0454466	5.39679e-07	-0.0203014	0.0294798	0.491115	0.112243	0.346368	-0.0962363	0.0556335	intergenic	TM4SF20(dist=44732),MIR5703(dist=48094)
2:228289059:A:G	0.22941	0.0454282	5.27877e-07	-0.0202637	0.0294788	0.491904	0.112395	0.346425	-0.0961961	0.0556686	intergenic	TM4SF20(dist=45037),MIR5703(dist=47789)
22:29627944:C:G	-0.46523	0.102539	6.41835e-06	0.01075	0.0724254	0.882018	-0.729353	-0.201107	-0.175805	0.197305	intronic	EMID1
3:153438198:A:T	-0.322974	0.0712441	6.53113e-06	0.0691627	0.0444881	0.120179	-0.506487	-0.139462	-0.0454309	0.183756	ncRNA_intronic	LINC02006
3:174378420:G:A	0.470788	0.100971	3.55934e-06	0.0203995	0.0595607	0.732009	0.210704	0.730871	-0.133019	0.173818	intergenic	NLGN1(dist=377281),NAALADL2(dist=198691)
3:174378851:T:C	0.473453	0.100201	2.64094e-06	0.0356474	0.0589491	0.545431	0.215352	0.731554	-0.116195	0.18749	intergenic	NLGN1(dist=377712),NAALADL2(dist=198260)
3:174384491:A:G	0.471221	0.100131	2.89288e-06	0.0447676	0.0589157	0.447422	0.213301	0.729141	-0.106989	0.196524	intergenic	NLGN1(dist=383352),NAALADL2(dist=192620)
3:41477354:A:C	0.2139	0.045065	2.38148e-06	0.0112913	0.0304462	0.710777	0.0978206	0.32998	-0.0671328	0.0897154	intronic	ULK4
4:141314370:C:T	0.501303	0.107832	3.79841e-06	0.0537511	0.0620197	0.386215	0.223546	0.779061	-0.106001	0.213503	intronic	CLGN
4:141348748:G:T	0.501731	0.108663	4.41025e-06	0.0518146	0.0622794	0.405517	0.221835	0.781627	-0.108606	0.212236	UTR5	CLGN(NM_004362:c.-14516C>A,NM_001130675:c.-14516C>A)
4:40435838:A:C	0.317859	0.0651851	1.26307e-06	-0.0479111	0.0417268	0.251009	0.149953	0.485765	-0.155392	0.0595701	intronic	RBM47
4:7745968:T:G	0.30026	0.060379	7.79799e-07	0.0211616	0.0392358	0.589705	0.144734	0.455786	-0.0799032	0.122226	intergenic	SORCS2(dist=1404),AFAP1-AS1(dist=9849)
6:130325455:A:ACTGT	-0.253202	0.0554419	5.58522e-06	0.00865314	0.0344331	0.801603	-0.396011	-0.110393	-0.0800405	0.0973468	intergenic	TMEM244(dist=143039),L3MBTL3(dist=14059)
6:130328249:A:AAG	-0.269924	0.0590851	5.54826e-06	-0.0216351	0.036786	0.556503	-0.422117	-0.117731	-0.11639	0.0731194	intergenic	TMEM244(dist=145833),L3MBTL3(dist=11265)
6:130331265:A:G	-0.2729	0.059129	4.45187e-06	-0.0145064	0.0368292	0.693707	-0.425206	-0.120594	-0.109372	0.0803594	intergenic	TMEM244(dist=148849),L3MBTL3(dist=8249)
6:130334409:A:G	-0.242392	0.0510004	2.31059e-06	-0.0251382	0.0324565	0.438709	-0.37376	-0.111023	-0.108741	0.0584643	intergenic	TMEM244(dist=151993),L3MBTL3(dist=5105)
6:161973869:C:A	-0.613621	0.134004	5.27659e-06	0.0172093	0.0864638	0.842254	-0.958791	-0.26845	-0.205507	0.239925	intronic	PRKN
7:155945756:G:A	0.489056	0.107359	5.89675e-06	-0.0680249	0.070718	0.336198	0.212517	0.765594	-0.250182	0.114133	intergenic	LOC389602(dist=184671),LOC285889(dist=284727)
9:103972264:A:G	0.437795	0.0961316	5.93006e-06	0.00219851	0.0652093	0.973108	0.190177	0.685414	-0.16577	0.170167	intronic	PLPPR1
9:118341672:A:T	-0.263189	0.0525522	6.52833e-07	0.0540889	0.035881	0.13184	-0.398554	-0.127823	-0.0383343	0.146512	intergenic	DEC1(dist=176749),LOC101928775(dist=160277)
9:118342703:A:G	-0.26322	0.0525018	6.35217e-07	0.0541011	0.0358911	0.131862	-0.398455	-0.127984	-0.0383483	0.146551	intergenic	DEC1(dist=177780),LOC101928775(dist=159246)
9:118345899:T:C	-0.264297	0.0523676	5.35988e-07	0.0408453	0.0356133	0.251545	-0.399187	-0.129407	-0.0508886	0.132579	intergenic	DEC1(dist=180976),LOC101928775(dist=156050)
9:118346601:T:A	-0.264285	0.0523654	5.36027e-07	0.0418479	0.0356151	0.240122	-0.399169	-0.129401	-0.0498906	0.133586	intergenic	DEC1(dist=181678),LOC101928775(dist=155348)
9:118347899:C:T	-0.264383	0.0523245	5.20369e-07	0.037892	0.0356691	0.288209	-0.399161	-0.129604	-0.0539855	0.129769	intergenic	DEC1(dist=182976),LOC101928775(dist=154050)
9:120888077:T:C	-0.210901	0.0455212	4.09519e-06	0.00546015	0.0287961	0.849629	-0.328156	-0.0936463	-0.0687137	0.079634	intergenic	TLR4(dist=408308),BRINP1(dist=1040831)
9:135367661:C:A	0.294433	0.0620743	2.41907e-06	0.0218159	0.0421727	0.605001	0.134541	0.454326	-0.0868138	0.130446	intronic	CFAP77
9:16105056:T:C	0.442006	0.0948081	3.56795e-06	-0.0122235	0.0598291	0.838132	0.197796	0.686215	-0.166333	0.141886	intergenic	CCDC171(dist=131019),C9orf92(dist=98877)
9:8438993:T:C	1.08066	0.237273	5.91901e-06	0.0258213	0.148562	0.862032	0.469491	1.69184	-0.356849	0.408491	intronic	PTPRD
10:71487893:A:C	-0.0795883	0.0561099	0.156385	0.162911	0.0367706	9.8702e-06	-0.224118	0.0649411	0.0681961	0.257626	intergenic	C10orf35(dist=94538),COL13A1(dist=73751)
10:71488040:T:C	-0.0795773	0.0561104	0.156446	0.163032	0.0367695	9.71532e-06	-0.224108	0.0649535	0.0683205	0.257744	intergenic	C10orf35(dist=94685),COL13A1(dist=73604)
12:40859899:T:C	-0.122177	0.0803275	0.12859	0.231619	0.0522288	9.68016e-06	-0.329087	0.0847329	0.0970864	0.366151	intronic	MUC19
18:72389796:G:A	-0.607197	0.36126	0.0931291	1.14706	0.258116	9.27603e-06	-1.53774	0.323348	0.482194	1.81192	intronic	ZNF407
18:72437915:T:C	-0.598576	0.363202	0.0996656	1.15353	0.257875	8.10209e-06	-1.53412	0.336969	0.489292	1.81777	intronic	ZNF407
2:232361668:G:A	-0.132545	0.108898	0.223846	0.320109	0.0667282	1.71826e-06	-0.413047	0.147958	0.148228	0.491989	intergenic	NCL(dist=32463),LINC00471(dist=11469)
6:124409196:G:A	0.12068	0.0806802	0.135035	-0.23627	0.051381	4.50222e-06	-0.0871382	0.328499	-0.368619	-0.103922	intronic	NKAIN2
