# Supplementary material for: Genetic architecture of cardiometabolic risks in people living with HIV
Source: BMC Med. 2020 Oct 28;18:288. doi: 10.1186/s12916-020-01762-z (PMC7592520; doi:10.1186/s12916-020-01762-z)
Supplement: Supplementary file 7 — Additional file 7: Table S10. Prevalence and clinical impact of high European-based and multiethnic polygenic risk scores for type-2 diabetes (T2D) and myocardial infarction (MI) in people living with HIV. [file 12916_2020_1762_MOESM7_ESM.xlsx]

## Sheet: ORs
Supplementary Table S10: Prevalence and clinical impact of high European-based and multiethnic polygenic risk scores for type-2 diabetes (T2D) and myocardial infarction (MI) in people living with HIV.
		OR (95% CI)
pvalue cutoff	percentile	T2D Europeans PRS-EUR	T2D Europeans PRS-Multi	T2D African Americans PRS-EUR	T2D African Americans PRS-Multi	MI Europeans PRS-EUR	MI Europeans PRS-Multi	MI African Americans PRS-EUR	MI African Americans PRS-Multi
1e-06	0.05	1.97 (1.30-2.90)	2.05 (1.36-3.02)	1.17 (0.79-1.68)	1.59 (1.11-2.24)	2.01 (0.69-4.68)	1.14 (0.27-3.15)	0.29 (0.02-1.35)	2.00 (0.76-4.37)
1e-06	0.1	1.80 (1.32-2.42)	2.02 (1.49-2.71)	1.12 (0.84-1.46)	1.64 (1.27-2.12)	1.62 (0.70-3.29)	1.15 (0.44-2.52)	0.44 (0.11-1.19)	1.90 (0.93-3.55)
1e-06	0.2	1.51 (1.18-1.93)	1.87 (1.47-2.37)	1.28 (1.04-1.56)	1.39 (1.14-1.70)	1.31 (0.67-2.40)	1.31 (0.67-2.40)	0.48 (0.20-1.00)	1.99 (1.15-3.35)
1e-06	0.3	1.48 (1.19-1.85)	1.58 (1.27-1.97)	1.26 (1.05-1.50)	1.47 (1.23-1.76)	1.43 (0.80-2.48)	1.43 (0.80-2.48)	0.77 (0.42-1.34)	1.51 (0.90-2.50)
1e-05	0.05	2.14 (1.42-3.13)	1.97 (1.30-2.90)	1.08 (0.73-1.57)	2.22 (1.58-3.09)	2.48 (0.94-5.50)	2.48 (0.94-5.50)	0.60 (0.10-1.96)	2.39 (0.98-5.02)
1e-05	0.1	1.75 (1.28-2.37)	1.98 (1.46-2.65)	1.38 (1.05-1.79)	1.82 (1.41-2.34)	1.15 (0.44-2.52)	1.38 (0.56-2.89)	0.59 (0.18-1.45)	1.49 (0.68-2.90)
1e-05	0.2	1.46 (1.14-1.87)	2.01 (1.58-2.54)	1.24 (1.01-1.52)	1.58 (1.29-1.92)	1.17 (0.59-2.18)	1.31 (0.67-2.40)	0.74 (0.35-1.39)	1.23 (0.66-2.16)
1e-05	0.3	1.54 (1.23-1.92)	1.72 (1.38-2.15)	1.36 (1.13-1.62)	1.62 (1.35-1.93)	1.10 (0.60-1.95)	1.10 (0.60-1.95)	1.06 (0.61-1.79)	1.73 (1.04-2.85)
0.0001	0.05	1.73 (1.13-2.58)	1.89 (1.24-2.79)	1.44 (1.00-2.04)	2.35 (1.68-3.27)	2.01 (0.69-4.68)	2.99 (1.21-6.35)	0.29 (0.02-1.35)	2.39 (0.98-5.02)
0.0001	0.1	1.67 (1.22-2.26)	1.67 (1.22-2.26)	1.43 (1.09-1.85)	1.94 (1.51-2.49)	2.71 (1.35-5.08)	2.71 (1.35-5.08)	0.44 (0.11-1.19)	1.69 (0.80-3.22)
0.0001	0.2	1.87 (1.47-2.37)	1.92 (1.51-2.43)	1.25 (1.02-1.53)	1.55 (1.26-1.89)	1.60 (0.85-2.87)	1.75 (0.94-3.12)	0.74 (0.35-1.39)	2.30 (1.35-3.84)
0.0001	0.3	1.81 (1.46-2.25)	1.84 (1.47-2.28)	1.26 (1.05-1.50)	1.50 (1.25-1.79)	1.55 (0.87-2.68)	1.55 (0.87-2.68)	1.06 (0.61-1.79)	2.24 (1.36-3.69)
0.001	0.05	1.81 (1.18-2.69)	1.51 (0.96-2.28)	0.89 (0.58-1.31)	1.49 (1.03-2.11)	1.56 (0.47-3.90)	1.14 (0.27-3.15)	0.60 (0.10-1.96)	2.81 (1.22-5.70)
0.001	0.1	1.67 (1.22-2.26)	1.51 (1.09-2.06)	1.09 (0.82-1.44)	1.33 (1.01-1.72)	1.38 (0.56-2.89)	1.15 (0.44-2.52)	0.76 (0.26-1.73)	3.13 (1.70-5.47)
0.001	0.2	1.26 (0.98-1.62)	1.37 (1.07-1.76)	1.22 (0.99-1.50)	1.31 (1.06-1.60)	1.17 (0.59-2.18)	1.92 (1.04-3.40)	1.02 (0.53-1.83)	3.03 (1.81-5.00)
0.001	0.3	1.41 (1.13-1.76)	1.41 (1.13-1.76)	1.14 (0.95-1.37)	1.39 (1.16-1.66)	1.21 (0.66-2.12)	1.68 (0.95-2.90)	1.62 (0.96-2.67)	3.10 (1.88-5.15)
0.01	0.05	1.23 (0.76-1.90)	1.10 (0.67-1.72)	0.85 (0.56-1.26)	1.30 (0.89-1.86)	2.01 (0.69-4.68)	2.48 (0.94-5.50)	0.29 (0.02-1.35)	2.39 (0.98-5.02)
0.01	0.1	1.07 (0.75-1.50)	1.07 (0.75-1.50)	1.05 (0.79-1.38)	1.12 (0.84-1.46)	1.38 (0.56-2.89)	1.87 (0.84-3.70)	0.76 (0.26-1.73)	1.49 (0.68-2.90)
0.01	0.2	1.10 (0.85-1.42)	1.06 (0.81-1.38)	1.24 (1.01-1.52)	1.42 (1.16-1.74)	1.60 (0.85-2.87)	1.45 (0.75-2.63)	1.02 (0.53-1.83)	1.85 (1.06-3.13)
0.01	0.3	1.09 (0.87-1.37)	1.12 (0.89-1.41)	1.23 (1.03-1.48)	1.43 (1.19-1.70)	1.43 (0.80-2.48)	1.68 (0.95-2.90)	1.73 (1.04-2.85)	2.10 (1.27-3.46)
OR, odds ratio; 95% CI, 95% confidence interval. Bold font denotes ORs with false discovery rate-adjusted p < 0.05.
